# Supplementary material for: Expanding an expanded genome: long-read sequencing of Trypanosoma cruzi
Source: Microb Genom. 2018 Apr 30;4(5):e000177. doi: 10.1099/mgen.0.000177 (PMC5994713; doi:10.1099/mgen.0.000177)
Supplement: Supplementary File 2 [file mgen-4-177-s002.xls]

## Sheet: CLBrener_vs_TCC
Table S1. Identity between CLBrener and TCC strains obtained by blastn searches including HSP of length of 10Kb or more.
qseqid	sseqid	pident	length	mismatch	gapopen	qstart	qend	sstart	send	evalue	bitscore	qlen	slen
TcChr36-P	tcc_14	99.94	256209	47	78	589574	845729	52709	308872	0	472200	1180744	589574
TcChr41-P	tcc_3	99.99	148859	11	8	1767280	1916129	681434	532578	0	274800	2371736	921551
TcChr41-P	tcc_3	99.97	144446	6	26	2133172	2277594	308708	164271	0	266500	2371736	217043
TcChr41-P	tcc_3	99.99	137014	1	5	1021977	1158984	1038011	900998	0	253000	2371736	1255617
TcChr40-S	tcc_20	99.88	126226	94	42	1330386	1456579	617303	491109	0	232200	2036759	171402
TcChr41-P	tcc_3	100	122583	0	1	1644597	1767179	804046	681465	0	226400	2371736	188018
TcChr38-S	tcc_79	99.98	115280	10	9	1078353	1193620	190435	75158	0	212700	1444805	688826
TcChr28-P	tcc_36	99.99	113039	3	4	537311	650343	222004	335042	0	208700	853233	656309
TcChr37-S	tcc_91	99.93	103052	27	36	508	103532	2	103039	0	189900	1355803	649835
TcChr38-P	tcc_5	99.99	102928	6	4	717151	820077	824113	721189	0	190000	1444805	613619
TcChr39-P	tcc_9	99.25	102284	563	99	478302	580523	212007	109865	0	184500	1854104	341775
TcChr40-S	tcc_20	99.99	102167	1	7	1456680	1558843	491005	388843	0	188600	2036759	876157
TcChr41-S	tcc_107	99.91	97746	23	54	97075	194769	105613	7879	0	180000	2371736	1461768
TcChr24-P	tcc_77	99.97	95140	16	10	481366	576498	44702	139838	0	175500	779922	286597
TcChr18-S	tcc_17	100	93331	1	1	274791	368120	264352	357682	0	172300	655081	301707
TcChr35-P	tcc_68	99.81	92292	97	54	320777	413038	189539	281782	0	169400	1186946	47343
TcChr41-P	tcc_3	99.97	90811	19	6	1910557	2001364	532840	442034	0	167500	2371736	1497519
TcChr17-P	tcc_23	99.98	89331	5	10	402631	491955	357157	446479	0	164800	648584	1598733
TcChr40-S	tcc_20	99.96	89215	24	13	1568265	1657468	377298	288086	0	164500	2036759	1076310
TcChr33-S	tcc_196	99.87	86994	18	83	30047	116999	107835	20895	0	159900	1041172	1627421
TcChr32-S	tcc_41	99.92	85408	21	44	304906	390286	170972	85582	0	157300	968069	187907
TcChr6-P	tcc_221	99.97	82438	19	8	284960	367390	84196	1761	0	152100	389024	105326
TcChr13-S	tcc_22	99.99	79518	0	5	477242	556755	519745	599261	0	146800	558364	109852
TcChr33-P	tcc_34	99.93	79178	35	15	39820	118983	36527	115701	0	145900	1041172	516935
TcChr9-P	tcc_64	99.96	79014	14	16	381490	460489	126947	47941	0	145700	509634	262507
TcChr26-P	tcc_212	99.97	75327	12	7	418893	494217	5770	81091	0	139000	801422	41596
TcChr27-S	tcc_84	99.94	74890	17	25	614389	689257	56397	131282	0	138000	850241	120172
TcChr36-P	tcc_14	99.15	73111	381	80	1000761	1073774	545979	618949	0	131400	1180744	311504
TcChr32-P	tcc_28	99.65	72920	195	55	455544	528444	458632	385752	0	133200	968069	618230
TcChr34-P	tcc_25	99.7	72849	156	38	611619	684441	68836	141645	0	133200	1065764	83175
TcChr18-S	tcc_17	99.85	71831	22	75	583167	654980	589636	661398	0	132000	655081	101274
TcChr22-S	tcc_53	99.94	70435	19	19	276742	347160	24604	95031	0	129800	710778	378238
TcChr41-P	tcc_3	99.98	66802	13	2	1575207	1642007	877689	810889	0	123300	2371736	1228047
TcChr16-P	tcc_76	99.99	66380	3	1	21965	88344	277341	210963	0	122600	646207	1620042
TcChr36-P	tcc_14	99.96	66191	2	25	1073875	1140049	618956	685137	0	122100	1180744	985531
TcChr41-P	tcc_3	99.97	65966	15	2	2305675	2371635	126050	60085	0	121700	2371736	1165626
TcChr2-S	tcc_143	99.98	63526	2	12	86798	150313	98349	161872	0	117200	151740	2284837
TcChr35-S	tcc_68	99.95	63513	5	24	181729	245219	49869	113378	0	117100	1186946	31416
TcChr24-P	tcc_77	99.98	62336	8	3	597788	660119	176102	238437	0	115000	779922	352569
TcChr38-P	tcc_5	99.99	62131	3	5	853737	915863	663310	601181	0	114700	1444805	193618
TcChr11-S	tcc_131	99.97	61877	11	8	1122	62990	7530	69406	0	114200	526140	914741
TcChr29-S	tcc_56	99.95	59851	20	10	485701	545543	162521	102675	0	110300	870934	422711
TcChr41-P	tcc_3	99.99	59768	5	2	2001465	2061229	441446	381679	0	110300	2371736	1455922
TcChr38-P	tcc_5	100	59456	0	2	657596	717050	885163	825709	0	109800	1444805	1403633
TcChr13-S	tcc_22	99.83	59343	58	41	179919	239220	192682	252020	0	109000	558364	537131
TcChr29-S	tcc_56	99.98	59312	4	7	389422	448728	257875	198566	0	109500	870934	150202
TcChr25-S	tcc_168	99.96	58892	2	22	193773	252648	91069	32185	0	108600	822374	254955
TcChr23-P	tcc_88	99.95	58811	6	24	576359	635156	210464	269262	0	108400	655477	323711
TcChr15-P	tcc_137	99.91	58280	37	17	237044	295310	11271	69546	0	107300	612853	398112
TcChr24-S	tcc_105	99.87	58099	53	20	621561	679652	177684	119601	0	106900	779922	326251
TcChr26-S	tcc_11	97.74	58026	804	195	517093	574978	528461	586120	0	99430	801422	162559
TcChr13-S	tcc_22	98.8	57341	334	97	323132	380273	352251	409436	0	101800	558364	251846
TcChr11-P	tcc_35	99.95	56860	23	5	261524	318379	290528	233670	0	104800	526141	118749
TcChr7-S	tcc_204	99.87	56135	12	58	135646	191743	47293	103403	0	103200	391095	182733
TcChr9-S	tcc_169	97.7	55617	911	154	104495	159898	79735	24274	0	95280	509634	87248
TcChr37-P	tcc_60	99.05	55399	414	56	1019506	1074855	258902	314239	0	99299	1355803	859608
TcChr18-P	tcc_177	99.82	54539	80	9	403982	458511	67835	13305	0	100200	655081	670873
TcChr15-S	tcc_93	99.11	54300	325	67	262335	316547	165029	110803	0	97439	612853	196176
TcChr12-S	tcc_59	99.95	54152	4	21	15459	69602	345206	291068	0	99842	533093	301088
TcChr28-S	tcc_26	99.92	54020	39	2	423516	477534	74810	20792	0	99528	853233	353914
TcChr10-P	tcc_117	99.94	53945	12	17	306653	360582	83270	137210	0	99428	518846	170881
TcChr40-P	tcc_18	99.61	53913	159	30	576914	630792	382456	436353	0	98361	2036760	216332
TcChr18-S	tcc_17	99.88	53824	18	45	5685	59487	1	53798	0	98990	655081	625107
TcChr36-S	tcc_13	99.97	53006	1	15	822762	875754	112862	59860	0	97775	1180744	763275
TcChr32-P	tcc_28	99.9	52528	31	17	612876	665385	296117	243591	0	96706	968069	262878
TcChr18-P	tcc_177	99.96	52309	2	13	351579	403881	120132	67836	0	96470	655081	313806
TcChr16-S	tcc_85	99.89	52117	8	48	174334	226427	52089	1	0	95868	646207	229547
TcChr34-S	tcc_25	99.94	52034	10	19	828372	880391	348099	400125	0	95897	1065764	601945
TcChr27-P	tcc_54	99.09	51718	288	84	735827	787444	114106	62473	0	92721	850241	144564
TcChr23-S	tcc_136	99.17	51508	325	53	413198	464650	85410	136871	0	92664	655477	374246
TcChr21-S	tcc_31	99.92	51450	22	15	409314	460744	297134	245686	0	94760	704149	55336
TcChr11-P	tcc_35	99.89	51345	11	29	412123	463451	123935	72622	0	94451	526141	48621
TcChr19-S	tcc_15	99.91	51086	36	11	291387	342463	461070	409987	0	94067	671453	172064
TcChr17-S	tcc_24	99.93	50949	8	23	192759	243683	443958	393013	0	93866	648584	149704
TcChr29-S	tcc_56	100	50552	1	1	41928	92479	322338	271788	0	93340	870934	201755
TcChr40-P	tcc_18	99.98	50495	0	11	318247	368733	130980	181470	0	93170	2036760	225768
TcChr36-P	tcc_14	99.96	49848	4	16	930519	980351	454731	504575	0	91914	1180744	561786
TcChr3-S	tcc_146	99.93	49791	14	19	21357	71130	33352	83138	0	91733	196644	958994
TcChr21-S	tcc_31	99.99	49709	0	5	636809	686514	75270	25564	0	91762	704149	565679
TcChr40-P	tcc_18	99.94	48896	9	17	677551	726429	484044	532934	0	90102	2036760	8963
TcChr25-P	tcc_6	99.94	48776	15	10	256702	305465	607655	558884	0	89886	822374	469727
TcChr39-S	tcc_1	97.74	48638	773	121	663695	712256	1291119	1242731	0	83434	1854104
TcChr36-S	tcc_13	99.97	48291	0	11	743629	791913	192576	144293	0	89092	1180744	31373
TcChr8-S	tcc_124	99.95	47858	0	16	167025	214870	106713	58867	0	88228	393423	624888
TcChr29-P	tcc_4	99.97	47834	5	5	305852	353680	552570	504740	0	88254	870934	90982
TcChr40-S	tcc_20	99.95	47376	5	19	1730668	1778027	209002	161632	0	87323	2036759	1376988
TcChr22-P	tcc_21	99.95	47246	12	9	255105	302342	90480	137723	0	87116	710778	1522922
TcChr13-P	tcc_92	99.81	47105	77	12	327910	375009	250882	203786	0	86476	558364	25568
TcChr21-P	tcc_6	99.95	46796	6	15	125875	172660	176092	222879	0	86267	704149	249134
TcChr39-P	tcc_9	99.9	46593	17	15	389441	436006	367283	320695	0	85746	1854104	216781
TcChr13-P	tcc_92	99.97	46526	6	6	451971	498493	130288	83769	0	85826	558364	15965
TcChr28-S	tcc_26	99.97	46492	0	12	155402	201881	341765	295275	0	85770	853233	343091
TcChr13-P	tcc_92	99.97	45959	12	3	390804	436759	191122	145164	0	84784	558364	188923
TcChr5-P	tcc_144	99.9	45950	22	16	114855	160784	45419	91366	0	84590	227319	321904
TcChr17-P	tcc_23	99.95	45457	4	18	160683	206125	81013	126464	0	83798	648584	101
TcChr20-P	tcc_7	99.97	45072	10	2	464744	509814	162672	117602	0	83164	656799	258619
TcChr17-S	tcc_24	99.95	45033	11	12	145633	190654	490914	445883	0	83022	648584	364181
TcChr27-P	tcc_54	97.55	44963	595	250	793366	838140	54848	10204	0	76465	850241	602712
TcChr39-S	tcc_1	99.82	44930	46	17	1346585	1391501	492735	447829	0	82483	1854104	508445
TcChr17-S	tcc_24	99.93	44481	6	22	567157	611621	56124	11651	0	81959	648584	824344
TcChr40-P	tcc_18	98.37	43924	516	69	533075	576929	338639	382432	0	76967	2036760	78546
TcChr36-S	tcc_13	99.91	43873	35	5	396977	440846	558729	514859	0	80792	1180744	179952
TcChr23-S	tcc_136	99.93	43758	22	9	353724	397473	24826	68582	0	80625	655477	87122
TcChr18-S	tcc_17	99.96	43632	4	15	92251	135869	91985	135614	0	80454	655081	305222
TcChr31-S	tcc_175	99.01	43405	165	84	560873	604119	124150	80854	0	77521	947473	425004
TcChr37-P	tcc_60	99.96	43383	4	13	879259	922633	87999	131376	0	80007	1355803	275140
TcChr30-P	tcc_108	99.98	43127	0	7	774508	817631	123875	80753	0	79595	863882	148125
TcChr41-P	tcc_3	99.99	42719	0	3	2061331	2104046	381257	338539	0	78867	2371736	1243700
TcChr39-S	tcc_1	99.95	42701	6	14	1412606	1455293	424426	381728	0	78723	1854104	691440
TcChr28-S	tcc_26	99.99	42606	2	4	201982	244585	295077	252474	0	78642	853233	1253311
TcChr35-S	tcc_68	99.97	41747	1	12	139604	181338	8080	49826	0	77010	1186946	104981
TcChr29-P	tcc_4	99.98	41280	3	5	256868	298147	603834	562560	0	76180	870934	75530
TcChr17-S	tcc_24	99.88	41254	32	16	487138	528375	135519	94267	0	75894	648584	188991
TcChr37-P	tcc_60	99.97	41102	2	9	927415	968507	160579	201680	0	75831	1355803	399040
TcChr29-P	tcc_4	99.96	41081	8	5	464379	505454	382874	341796	0	75772	870934	504128
TcChr4-P	tcc_164	99.94	41073	19	4	116563	157632	53049	94120	0	75717	200401	388891
TcChr20-S	tcc_58	99.91	40806	12	7	523364	564167	166696	207478	0	75126	656799	365732
TcChr26-S	tcc_11	99.7	40736	86	28	474425	515141	470240	510956	0	74504	801422	89742
TcChr26-S	tcc_11	99.93	40701	12	16	419720	460408	416834	457530	0	74991	801422	95421
TcChr18-S	tcc_17	99.98	40542	4	4	517550	558089	520247	560786	0	74819	655081	57142
TcChr8-P	tcc_148	99.9	40379	27	14	263618	303984	25812	66188	0	74326	393423	294471
TcChr27-S	tcc_84	99.95	40284	2	15	689642	729908	131593	171875	0	74264	850241	385658
TcChr14-P	tcc_48	99.94	40195	7	13	320710	360894	296762	256576	0	74072	598625	409198
TcChr10-S	tcc_99	99.77	40167	56	28	175186	215329	64828	24674	0	73638	518846	185708
TcChr11-P	tcc_35	99.94	40145	10	11	115387	155520	453914	413775	0	73976	526141	99942
TcChr34-P	tcc_25	98.14	39961	420	125	571784	611582	29038	68835	0	69366	1065764	416264
TcChr39-S	tcc_1	99.94	39841	12	10	1554332	1594164	279157	239319	0	73442	1854104	942750
TcChr31-P	tcc_141	99.69	39597	26	37	562178	601718	74589	114144	0	72351	947473	1031986
TcChr17-P	tcc_23	99.93	39511	5	17	590319	629814	544793	584297	0	72799	648584	11399
TcChr20-P	tcc_7	99.94	39126	17	5	528081	567203	92990	53868	0	72120	656799	101733
TcChr12-P	tcc_66	99.95	39014	9	10	370054	409059	167933	128923	0	71924	533093	197149
TcChr39-S	tcc_1	99.07	38979	252	82	1795701	1834648	38901	1	0	69880	1854104	1386642
TcChr24-S	tcc_105	99.98	38976	0	5	710958	749928	77445	38471	0	71937	779922	1123690
TcChr30-S	tcc_10	99.85	38470	4	44	23318	61758	809670	771224	0	70683	863882	726610
TcChr18-S	tcc_17	99.97	38463	5	6	233353	271811	219863	258322	0	70954	655081	171595
TcChr31-P	tcc_141	99.92	38320	7	13	605313	643616	123280	161592	0	70576	947473	333502
TcChr19-S	tcc_15	99.83	38094	40	12	341504	379577	410559	372469	0	69976	671453	302112
TcChr5-P	tcc_144	99.87	38069	7	26	189187	227218	120545	158607	0	69983	227319	190390
TcChr7-P	tcc_159	99.97	37993	4	3	105177	143167	101646	63660	0	70087	391095	122041
TcChr17-P	tcc_23	99.98	37973	2	7	102846	140815	22700	60668	0	70066	648584	40321
TcChr22-P	tcc_21	99.96	37842	3	11	635555	673389	506104	543941	0	69793	710778	494740
TcChr15-S	tcc_93	99.93	37794	3	22	75034	112805	255018	217227	0	69621	612853	598355
TcChr36-P	tcc_14	98.29	37306	392	107	527799	565015	1	37149	0	65130	1180744	414994
TcChr22-P	tcc_21	99.96	37190	10	6	673490	710677	546127	583312	0	68583	710778	108475
TcChr10-P	tcc_117	99.94	36951	13	9	270167	307113	46342	83286	0	68100	518846	440510
TcChr16-P	tcc_76	100	36946	0	1	88445	125389	208731	171786	0	68220	646207	218668
TcChr20-S	tcc_58	99.95	36889	17	1	457265	494153	100469	137356	0	68020	656799	331876
TcChr41-S	tcc_107	99.97	36868	9	2	35622	72487	169238	132371	0	68020	2371736	458531
TcChr40-P	tcc_18	98.93	36648	190	102	773136	809730	578662	615159	0	65311	2036760	700649
TcChr19-S	tcc_15	99.93	36631	23	3	81471	118099	673248	636619	0	67498	671453	728259
TcChr33-P	tcc_34	99.52	36541	60	110	3218	39718	1	36465	0	66397	1041172	114881
TcChr1-P	tcc_32	99.93	36495	8	16	41369	77857	434515	470999	0	67246	77958	1651
TcChr29-P	tcc_4	99.89	36356	26	15	693802	730143	181320	144966	0	66896	870934	615945
TcChr17-P	tcc_23	99.87	36221	37	10	339060	375272	268508	304725	0	66611	648584	391083
TcChr11-P	tcc_35	99.94	36181	7	15	170659	206825	398936	362757	0	66678	526141	204613
TcChr33-P	tcc_34	99.96	36087	9	5	177318	213402	208049	244130	0	66545	1041172	29507
TcChr40-P	tcc_18	99.96	36075	0	16	462812	498874	266688	302758	0	66515	2036760	249410
TcChr29-S	tcc_56	99.96	35952	2	11	449494	485434	198579	162629	0	66303	870934	49380
TcChr21-S	tcc_31	99.89	35586	18	17	342401	377968	366349	330768	0	65474	704149	143033
TcChr22-P	tcc_21	99.97	35581	7	4	356133	391709	196088	231668	0	65642	710778	21835
TcChr29-P	tcc_4	98.15	35417	456	69	608161	643514	266055	230776	0	61585	870934	216452
TcChr28-P	tcc_36	99.96	35408	8	7	493524	528927	175728	211132	0	65296	853233	149990
TcChr14-S	tcc_37	99.95	35408	8	9	288478	323876	223148	187741	0	65283	598625	240449
TcChr18-S	tcc_17	99.95	35325	10	5	391519	426839	380884	416204	0	65126	655081	67643
TcChr32-S	tcc_41	96.6	35082	778	183	108818	143765	385228	350428	0	57792	968069	318021
TcChr26-S	tcc_11	99.97	34933	1	10	349604	384526	360247	395178	0	64432	801422	205839
TcChr30-P	tcc_108	99.99	34901	1	2	817732	852631	79598	44699	0	64432	863882	433206
TcChr27-S	tcc_84	99.97	34883	7	2	579405	614286	21322	56203	0	64366	850241	273226
TcChr14-P	tcc_48	99.93	34717	14	9	264430	299139	352687	317974	0	63969	598625	349856
TcChr39-S	tcc_1	99.96	34263	5	8	1510578	1544834	323044	288784	0	63193	1854104	1211439
TcChr14-S	tcc_37	99.94	33904	9	11	55940	89834	436331	402430	0	62488	598625	1488894
TcChr19-S	tcc_15	99.92	33814	9	19	245647	279443	507860	474049	0	62270	671453	155813
TcChr36-P	tcc_14	99.98	33744	0	7	846724	880462	309697	343438	0	62268	1180744	567281
TcChr14-S	tcc_37	99.5	33626	97	41	160666	194244	326335	292733	0	61106	598625	719796
TcChr40-P	tcc_18	99.93	33339	1	23	499652	532974	303213	336543	0	61405	2036760	305408
TcChr21-S	tcc_31	99.95	33314	1	16	461081	494378	245637	212324	0	61411	704149	71893
TcChr12-P	tcc_66	99.94	33226	9	11	482321	515540	33221	1	0	61236	533093	12057
TcChr24-P	tcc_77	99.86	33080	43	4	446088	479164	3391	36469	0	60824	779922	69452
TcChr26-S	tcc_11	99.97	33068	6	4	235231	268295	218938	252004	0	61007	801422	243933
TcChr37-S	tcc_91	99.95	33028	7	9	216853	249872	204607	237632	0	60888	1355803	51442
TcChr39-S	tcc_1	97.11	33019	660	127	843600	876524	1103824	1071006	0	55419	1854104	593728
TcChr19-S	tcc_15	100	32978	1	0	588584	621561	69786	36809	0	60894	671453	287940
TcChr20-P	tcc_7	99.92	32837	21	5	414758	447589	211707	178871	0	60489	656799	206803
TcChr15-S	tcc_93	99.89	32797	17	18	362472	395258	77389	44601	0	60355	612853	85117
TcChr40-S	tcc_20	99.98	32369	1	6	1657570	1689933	286718	254352	0	59723	2036759	1262312
TcChr29-P	tcc_4	99.93	32316	14	7	533890	566197	340358	308044	0	59540	870934	1156043
TcChr33-P	tcc_34	99.97	32219	7	2	232390	264608	265270	297486	0	59446	1041172	333807
TcChr14-P	tcc_48	99.82	32159	4	24	514881	547028	81480	49365	0	59016	598625	250273
TcChr12-S	tcc_59	98.26	31970	351	62	149555	181454	196331	164496	0	55775	533093	397473
TcChr10-S	tcc_99	99.96	31948	6	7	142304	174244	97221	65275	0	58912	518846	39150
TcChr34-P	tcc_25	99.95	31829	9	6	707857	739678	185078	216906	0	58682	1065764	533613
TcChr29-S	tcc_56	99.99	31388	1	3	10440	41827	353765	322381	0	57937	870934	729238
TcChr10-S	tcc_99	99.39	31321	142	28	34051	65345	220054	188757	0	56735	518846	7776
TcChr13-S	tcc_22	99.96	31167	5	7	388131	419291	420339	451504	0	57481	558364	322786
TcChr18-S	tcc_17	99.89	31076	30	5	59588	90659	59335	90409	0	57188	655081	359703
TcChr17-S	tcc_24	99.95	31049	2	15	402019	433055	214636	183591	0	57228	648584	311360
TcChr38-S	tcc_79	99.97	30820	1	7	1207261	1238073	46237	15419	0	56857	1444805	774206
TcChr20-P	tcc_7	99.93	30795	3	17	146206	176985	484815	454025	0	56728	656799	1091867
TcChr17-P	tcc_23	99.96	30785	4	8	252758	283535	172825	203608	0	56776	648584	75773
TcChr38-P	tcc_5	99.86	30657	23	19	1088396	1119044	89170	119814	0	56357	1444805	804861
TcChr12-P	tcc_66	99.95	30645	13	2	247504	278146	288362	257718	0	56506	533093	871540
TcChr29-P	tcc_4	99.19	30576	211	17	577610	608176	296622	266074	0	55062	870934	299464
TcChr22-S	tcc_53	99.87	30425	7	31	507221	537619	283146	313563	0	55932	710778	100955
TcChr13-S	tcc_22	99.95	30394	10	5	289619	320008	318959	349350	0	56034	558364	248000
TcChr36-S	tcc_13	97.95	30391	448	73	467319	497656	472763	442495	0	52508	1180744	147311
TcChr19-P	tcc_15	95.65	30248	969	148	412656	442680	293080	262958	0	48241	671453	85000
TcChr3-P	tcc_176	99.82	30102	37	15	18397	48482	101696	71595	0	55280	196644	424283
TcChr2-S	tcc_143	99.87	30012	22	11	233	30237	949	30951	0	55197	151740	48249
TcChr4-S	tcc_110	99.92	29986	16	5	82174	112157	129983	100003	0	55239	200401	51937
TcChr15-P	tcc_137	99.98	29890	1	4	348952	378838	128687	158574	0	55158	612853	236795
TcChr22-P	tcc_21	99.97	29885	1	6	203621	233499	44599	74482	0	55136	710778	175217
TcChr24-S	tcc_105	99.96	29800	2	9	750029	779821	38427	8630	0	54961	779922	516530
TcChr40-S	tcc_20	99.98	29723	1	4	1690036	1719754	254662	224941	0	54850	2036759	910215
TcChr13-S	tcc_22	99.97	29717	3	7	447431	477141	479202	508917	0	54815	558364	1272323
TcChr14-P	tcc_48	99.76	29685	44	14	378275	407954	218276	188614	0	54399	598625	98866
TcChr12-S	tcc_59	99.77	29461	60	8	221385	250840	50597	21140	0	54021	533093	186569
TcChr26-S	tcc_11	99.87	29399	22	10	90448	119833	68565	97961	0	54071	801422	160392
TcChr11-P	tcc_35	98.84	29289	247	40	360839	390095	190835	161608	0	52117	526141	241006
TcChr12-P	tcc_66	99.98	28977	2	5	282717	311690	254891	225917	0	53467	533093	107378
TcChr41-P	tcc_3	99.98	28927	4	3	2104148	2133071	338493	309567	0	53376	2371736	1792458
TcChr25-P	tcc_6	99.98	28910	0	7	330309	359216	516234	487330	0	53341	822374	1802762
TcChr33-P	tcc_34	99.99	28846	3	1	274719	303564	306427	335271	0	53245	1041172	84497
TcChr21-S	tcc_31	99.93	28789	4	13	293883	322657	414950	386164	0	53038	704149	9681
TcChr2-P	tcc_192	99.95	28724	9	3	34043	62765	108097	79377	0	52968	151740	288614
TcChr40-P	tcc_18	99.99	28697	2	2	278527	307221	91725	120421	0	52970	2036760	215762
TcChr22-S	tcc_53	99.88	28475	17	10	537799	566255	313759	342233	0	52373	710778	230578
TcChr34-S	tcc_25	99.9	28459	18	9	947608	976057	479147	507604	0	52390	1065764	381353
TcChr17-S	tcc_24	99.97	28348	4	5	456596	484938	164253	135906	0	52294	648584	519461
TcChr31-S	tcc_175	98	28247	269	92	630727	658785	68760	40621	0	48765	947473	145789
TcChr16-P	tcc_76	99.96	28243	0	8	182646	210887	85198	56965	0	52091	646207	476139
TcChr4-P	tcc_164	99.98	28112	5	2	83687	111798	20182	48291	0	51873	200401	127200
TcChr33-P	tcc_34	99.92	28042	1	16	379125	407152	438810	466843	0	51637	1041172	267327
TcChr31-P	tcc_141	99.84	28021	35	9	486522	514541	2952	30963	0	51487	947473	79370
TcChr40-P	tcc_18	99.95	27907	5	10	430916	458814	236489	264393	0	51443	2036760	83625
TcChr32-P	tcc_28	99.77	27690	26	36	880347	908015	27673	1	0	50745	968069	421533
TcChr32-S	tcc_41	99.85	27558	16	23	416863	444399	27553	1	0	50634	968069	491152
TcChr29-P	tcc_4	99.9	27499	12	15	831859	859345	42468	14974	0	50612	870934	387460
TcChr27-P	tcc_54	99.95	27477	0	12	689815	717279	160422	132948	0	50651	850241	169530
TcChr21-S	tcc_31	99.98	27228	0	5	378327	405549	330395	303168	0	50248	704149	338952
TcChr4-S	tcc_110	99.98	27201	3	3	163401	190598	41569	14369	0	50194	200401	242148
TcChr11-P	tcc_35	99.91	27028	18	5	211703	238725	357701	330674	0	49779	526141	21105
TcChr17-P	tcc_23	100	26958	0	1	530531	557488	485421	512377	0	49775	648584	291806
TcChr40-P	tcc_18	99.93	26901	2	17	403450	430342	208341	235232	0	49555	2036760	154038
TcChr27-P	tcc_54	99.99	26875	0	2	510570	537442	322119	295245	0	49616	850241	80228
TcChr20-P	tcc_7	99.95	26853	0	13	365790	392632	260623	233774	0	49504	656799	171652
TcChr22-S	tcc_53	99.85	26765	13	6	464167	490928	220580	247321	0	49186	710778	71535
TcChr28-P	tcc_36	99.91	26763	23	1	467495	494257	148239	175000	0	49288	853233	23433
TcChr40-P	tcc_18	99.98	26729	1	5	372324	399048	181581	208308	0	49321	2036760	121933
TcChr25-P	tcc_6	99.92	26614	20	2	373579	400191	471627	445015	0	49024	822374	25469
TcChr28-S	tcc_26	99.97	26610	5	4	104786	131391	395578	368969	0	49086	853233	295405
TcChr41-P	tcc_3	99.82	26561	19	11	2278941	2305473	152786	126226	0	48763	2371736	2147550
TcChr4-S	tcc_110	99.59	26520	71	30	2080	28585	210497	184002	0	48335	200401	2303393
TcChr37-P	tcc_60	99.98	26376	0	4	792527	818898	2930	29305	0	48682	1355803	763942
TcChr22-P	tcc_21	99.97	26320	6	2	411151	437469	264007	290325	0	48558	710778	407747
TcChr20-S	tcc_58	99.84	26181	31	10	419438	445608	59842	86022	0	48111	656799	18031
TcChr34-S	tcc_25	98.74	26164	256	35	790205	816341	307255	333372	0	46425	1065764	344597
TcChr16-S	tcc_85	99.23	26089	154	32	72927	98990	177058	150993	0	47014	646207	743414
TcChr8-S	tcc_124	99.85	26046	2	34	125009	151028	148191	122156	0	47855	393423	26019
TcChr37-P	tcc_60	99.81	26032	3	42	1077339	1103340	316557	342571	0	47751	1355803	926311
TcChr10-P	tcc_117	99.8	25898	15	33	413664	439550	191286	217158	0	47509	518846	689676
TcChr30-S	tcc_10	97.11	25868	471	106	254768	280481	523884	498139	0	43377	863882	184782
TcChr17-P	tcc_23	99.97	25824	7	1	306219	332042	235090	260912	0	47642	648584	25738
TcChr40-S	tcc_20	99.96	25634	0	10	1781727	1807352	154247	128616	0	47273	2036759	1449685
TcChr40-P	tcc_18	98.51	25460	252	49	739811	765226	545430	570806	0	44798	2036760	1067541
TcChr14-S	tcc_37	99.94	25360	0	12	262931	288280	248518	223163	0	46741	598625	502295
TcChr39-S	tcc_1	95.49	25338	689	177	1151698	1176914	713308	688304	0	40040	1854104	863418
TcChr32-P	tcc_28	99.94	25309	5	9	430055	455356	483997	458691	0	46651	968069	746859
TcChr21-S	tcc_31	99.9	25296	21	4	611417	636708	100586	75291	0	46571	704149	156061
TcChr18-S	tcc_17	99.91	25291	11	12	151839	177118	151075	176364	0	46566	655081	484869
TcChr32-P	tcc_28	99.93	25265	9	7	538289	563544	376694	351430	0	46547	968069	361171
TcChr40-S	tcc_20	95.58	25231	974	80	1370881	1396035	583139	608305	0	40293	2036759	807337
TcChr29-S	tcc_56	99.95	25194	0	10	566339	591522	63792	38601	0	46448	870934	829696
TcChr14-S	tcc_37	99.67	25088	36	24	237779	262830	273707	248631	0	45825	598625	353743
TcChr27-S	tcc_84	99.88	24861	10	11	771222	796075	227701	252549	0	45731	850241	508392
TcChr7-P	tcc_159	99.01	24851	231	9	49280	74125	136217	111378	0	44509	391095	746795
TcChr34-P	tcc_25	99.92	24824	17	2	759596	784417	239453	264276	0	45735	1065764	685471
TcChr26-S	tcc_11	99.96	24544	3	7	177916	202452	158521	183063	0	45256	801422	606501
TcChr40-P	tcc_18	99.91	24526	10	10	630893	655413	436529	461046	0	45151	2036760	428441
TcChr22-S	tcc_53	99.87	24526	3	26	251830	276331	1	24521	0	45087	710778	403583
TcChr27-P	tcc_54	99.92	24359	3	17	665367	689714	184787	160435	0	44856	850241	389036
TcChr19-S	tcc_15	99.95	24332	7	4	480913	505241	200665	176335	0	44869	671453	208801
TcChr15-S	tcc_93	99.95	24323	10	3	127348	151668	202327	178006	0	44841	612853	377893
TcChr9-S	tcc_169	99.93	24291	3	13	56891	81171	127228	102941	0	44756	509634	94777
TcChr28-S	tcc_26	99.82	24289	32	10	53208	77486	447749	423462	0	44605	853233	27963
TcChr17-S	tcc_24	98.64	24265	282	28	115807	140041	544655	520410	0	42930	648584	38321
TcChr29-P	tcc_4	99.98	24263	0	5	430966	455224	416062	391801	0	44773	870934	290925
TcChr13-S	tcc_22	99.96	24191	0	9	155636	179818	168133	192321	0	44608	558364	299588
TcChr35-P	tcc_68	99.85	24142	33	4	413139	437278	281857	305996	0	44374	1186946	233321
TcChr29-P	tcc_4	99.98	24075	1	3	68893	92967	857722	881793	0	44433	870934	368385
TcChr38-P	tcc_5	99.95	23954	4	2	915964	939916	601001	577054	0	44167	1444805	822997
TcChr3-P	tcc_176	99.88	23946	27	2	83326	107269	36667	12722	0	44058	196644	856590
TcChr9-P	tcc_64	96.14	23846	565	113	352328	375961	155005	131304	0	38605	509634	245059
TcChr32-P	tcc_28	96.17	23838	638	127	781119	804852	126959	103292	0	38716	968069	405158
TcChr6-S	tcc_78	99.97	23831	6	1	250514	274344	42788	18959	0	43968	389024	554338
TcChr35-P	tcc_68	96.08	23829	589	145	198369	222019	66140	89802	0	38518	1186946	75975
TcChr36-S	tcc_13	99.94	23816	0	14	794086	817888	142131	118317	0	43890	1180744	572067
TcChr40-P	tcc_18	98.24	23712	279	51	236544	260228	47483	71082	0	41343	2036760	581344
TcChr2-S	tcc_143	99.89	23568	8	11	33844	57400	48389	71949	0	43362	151740	226384
TcChr34-P	tcc_25	96.77	23554	645	43	868929	892401	388898	412416	0	39174	1065764	811529
TcChr29-P	tcc_4	99.97	23310	2	5	767193	790497	107437	84128	0	43002	870934	125208
TcChr29-P	tcc_4	99.96	23284	1	7	103657	126932	892393	915676	0	42941	870934	686840
TcChr18-S	tcc_17	99.99	23199	1	1	368221	391418	357678	380876	0	42828	655081	241289
TcChr40-S	tcc_20	94.55	23124	1137	82	1428643	1451695	607664	584593	0	35608	2036759	1037225
TcChr30-S	tcc_10	99.82	22974	16	19	540278	563234	193901	170936	0	42174	863882	911417
TcChr39-S	tcc_1	96.53	22891	626	70	1727515	1750306	103314	80494	0	37711	1854104	1164281
TcChr29-P	tcc_4	99.94	22773	14	0	232391	255163	628812	606040	0	41977	870934	1517915
TcChr17-S	tcc_24	99.9	22741	9	13	278607	301334	357830	335091	0	41855	648584	23444
TcChr40-P	tcc_18	99.96	22660	3	7	808976	831628	615641	638300	0	41783	2036760	507642
TcChr16-S	tcc_85	99.91	22656	20	1	23752	46406	269878	247223	0	41720	646207	807876
TcChr19-S	tcc_15	99.89	22601	12	9	145191	167784	607938	585344	0	41585	671453	98785
TcChr17-P	tcc_23	99.98	22574	1	4	230087	252657	150234	172806	0	41655	648584	62303
TcChr28-S	tcc_26	99.97	22569	1	3	78432	100996	423477	400910	0	41639	853233	174225
TcChr11-S	tcc_131	99.59	22449	86	4	62165	84610	69241	91687	0	40946	526140	38831
TcChr17-P	tcc_23	99.98	22332	1	4	492370	514698	446478	468808	0	41209	648584	407760
TcChr39-P	tcc_9	99.98	22299	0	3	317274	339568	479253	456955	0	41153	1854104	197424
TcChr25-P	tcc_6	99.97	22275	4	2	541065	563338	290091	267818	0	41100	822374	201497
TcChr6-S	tcc_78	99.68	22148	40	26	212705	234831	80329	58191	0	40485	389024	350633
TcChr29-P	tcc_4	99.85	22023	20	4	388974	410995	463427	441416	0	40481	870934	154143
TcChr20-S	tcc_58	99.98	21992	4	1	494254	516245	137369	159359	0	40583	656799	83259
TcChr25-P	tcc_6	99.99	21838	0	3	196571	218406	711478	689642	0	40307	822374	319674
TcChr25-P	tcc_6	94.59	21764	885	165	400292	421890	383233	361597	0	33401	822374	181886
TcChr19-S	tcc_15	99.97	21664	2	4	378553	400212	371047	349384	0	39970	671453	43337
TcChr8-S	tcc_124	99.89	21647	0	22	226145	247779	21635	1	0	39820	393423	174067
TcChr11-P	tcc_35	99.98	21597	0	4	331578	353170	220234	198638	0	39857	526141	83799
TcChr20-S	tcc_58	99.96	21488	3	4	635216	656698	278845	300332	0	39632	656799	282046
TcChr22-S	tcc_53	99.67	21480	51	17	394615	416075	149847	171325	0	39255	710778	262083
TcChr15-S	tcc_93	99.96	21468	0	9	336643	358103	98957	77492	0	39585	612853	79432
TcChr18-S	tcc_17	100	21438	0	1	426940	448376	416348	437785	0	39582	655081	68837
TcChr14-P	tcc_48	99.97	21427	1	6	558999	580421	21425	1	0	39524	598625	110623
TcChr16-P	tcc_76	97.83	21395	333	61	141278	162624	155977	134666	0	36817	646207	439143
TcChr30-S	tcc_10	99.89	21361	15	8	479245	500599	265749	244391	0	39312	863882	316621
TcChr39-S	tcc_1	99.96	21255	0	7	1461783	1483030	371570	350317	0	39199	1854104	961184
TcChr40-P	tcc_18	98.23	21199	189	68	214832	235962	27362	48442	0	36899	2036760	1268198
TcChr3-P	tcc_176	99.98	21189	0	5	48634	69817	71292	50104	0	39096	196644	187328
TcChr39-P	tcc_9	99.58	21055	67	9	26643	47697	780900	759867	0	38374	1854104	43174
TcChr13-S	tcc_22	99.99	20987	0	2	426206	447190	458181	479167	0	38743	558364	378509
TcChr37-P	tcc_60	99.91	20919	5	13	833674	854584	44140	65053	0	38518	1355803	386484
TcChr9-P	tcc_64	94.97	20905	775	102	186771	207481	323631	302810	0	32520	509634	667813
TcChr12-P	tcc_66	99.88	20819	14	9	455108	475923	63998	43189	0	38291	533093	247627
TcChr39-S	tcc_1	99.95	20694	3	7	1594528	1615215	238837	218145	0	38152	1854104	1118605
TcChr40-S	tcc_20	93.33	20515	1257	60	1283436	1303894	277390	256932	0	30197	2036759	331779
TcChr14-P	tcc_48	99.93	20352	7	7	243731	264076	373391	353041	0	37499	598625	1060163
TcChr39-P	tcc_9	99.95	20327	7	3	276372	296695	522111	501785	0	37478	1854104	12296
TcChr21-S	tcc_31	99.98	20289	1	4	525171	545456	179851	159564	0	37436	704149	228476
TcChr39-P	tcc_9	100	20251	0	0	296923	317173	501554	481304	0	37397	1854104	248533
TcChr40-S	tcc_20	93.17	20216	1286	57	1199853	1220018	258336	278506	0	29593	2036759	882680
TcChr39-S	tcc_1	90.34	20155	1687	137	1031538	1051604	923783	903801	0	26193	1854104	188480
TcChr38-S	tcc_79	99.97	20135	2	3	1058120	1078252	212512	192380	0	37146	1444805	6516
TcChr28-P	tcc_36	99.95	20119	6	4	376305	396421	52156	72272	0	37094	853233	701947
TcChr29-P	tcc_4	100	20108	0	1	101	20207	755154	775261	0	37126	870934	396320
TcChr22-P	tcc_21	99.93	20033	15	0	454098	474130	307730	327762	0	36911	710778	433891
TcChr20-P	tcc_7	98.64	20014	191	41	210111	230083	423259	403287	0	35371	656799	264019
TcChr16-P	tcc_76	99.84	19986	22	6	1889	21864	297490	277505	0	36721	646207	228194
TcChr40-S	tcc_20	97.89	19979	226	92	1859844	1879731	74382	54509	0	34376	2036759	1837980
TcChr13-S	tcc_22	99.75	19918	12	31	15486	35381	1	19902	0	36470	558364	1864245
TcChr14-P	tcc_48	99.95	19819	6	4	299243	319057	317903	298085	0	36540	598625	263862
TcChr7-S	tcc_204	99.99	19783	1	1	115764	135545	23460	43242	0	36520	391095	203293
TcChr38-P	tcc_5	93.7	19716	1117	76	952389	972031	106095	125757	0	29407	1444805	816844
TcChr6-S	tcc_78	99.92	19715	7	8	4618	24330	294567	274859	0	36317	389024	967413
TcChr19-P	tcc_15	96.3	19712	498	84	126573	146165	626628	607029	0	32149	671453	102243
TcChr17-S	tcc_24	99.82	19679	30	4	301435	321110	334667	314991	0	36141	648584	155270
TcChr17-P	tcc_23	99.99	19669	0	2	140916	160582	61195	80863	0	36309	648584	180194
TcChr31-P	tcc_141	99.53	19649	62	6	516635	536282	40826	60445	0	35748	947473	356053
TcChr25-S	tcc_168	99.85	19635	12	17	151721	171343	131699	112071	0	36077	822374	384561
TcChr23-P	tcc_88	95.84	19622	535	105	464604	484028	19616	39153	0	31455	655477	293261
TcChr39-S	tcc_1	95.3	19617	522	152	927200	946656	1020737	1001361	0	30749	1854104	443172
TcChr29-P	tcc_4	99.98	19531	2	1	36894	56423	816095	835625	0	36049	870934	909762
TcChr5-S	tcc_283	99.9	19488	2	17	131829	151306	19481	1	0	35866	227319	75406
TcChr16-S	tcc_85	99.85	19475	21	8	110343	129810	131458	111986	0	35789	646207	40963
TcChr20-P	tcc_7	99.97	19433	0	5	320268	339694	308075	288643	0	35848	656799	190458
TcChr26-S	tcc_11	95.53	19376	563	101	600987	620255	611804	630982	0	30697	801422	261293
TcChr30-S	tcc_10	99.91	19319	7	6	374878	394188	382322	363007	0	35565	863882	245377
TcChr29-P	tcc_4	99.87	19174	22	2	200001	219173	676073	656901	0	35273	870934	194187
TcChr36-S	tcc_13	99.94	19056	11	1	309244	328298	662503	643448	0	35122	1180744	90071
TcChr39-P	tcc_9	99.98	19053	0	3	587635	606685	94387	75336	0	35165	1854104	259337
TcChr22-P	tcc_21	99.96	18984	3	4	513992	532972	372338	391320	0	35015	710778	92693
TcChr32-P	tcc_28	98.71	18852	57	42	593973	612775	315750	297037	0	33288	968069	61001
TcChr10-S	tcc_99	98.2	18787	195	69	96613	115330	162215	143504	0	32683	518846	516162
TcChr8-S	tcc_124	99.88	18742	20	3	100191	118929	167042	148301	0	34479	393423	15139
TcChr26-S	tcc_11	99.94	18640	4	7	151963	170597	132362	150999	0	34354	801422	33034
TcChr26-S	tcc_11	99.9	18563	8	8	278038	296590	287330	305891	0	34164	801422	107441
TcChr14-S	tcc_37	99.84	18533	18	11	407375	425898	92803	74274	0	34047	598625	110785
TcChr36-S	tcc_13	99.91	18377	0	16	876066	894426	59641	41266	0	33826	1180744	450168
TcChr32-P	tcc_28	99.83	18376	15	11	846240	864605	61845	43476	0	33748	968069	48186
TcChr12-S	tcc_59	98.75	18367	91	89	201213	219545	71154	52893	0	32515	533093	663392
TcChr28-P	tcc_36	94.62	18337	827	100	350288	368547	74859	93112	0	28247	853233	130743
TcChr16-S	tcc_85	99.99	18316	0	1	54512	72826	199774	181459	0	33816	646207	314035
TcChr39-S	tcc_1	94.41	18311	554	198	1111792	1129953	753347	735357	0	27713	1854104	1038966
TcChr25-S	tcc_168	99.97	18304	1	5	175374	193672	109513	91210	0	33763	822374	954579
TcChr40-S	tcc_20	99.93	18282	9	2	1312008	1330285	616024	634305	0	33685	2036759	1118336
TcChr17-S	tcc_24	99.98	18260	0	3	534374	552629	87954	69695	0	33695	648584	795911
TcChr28-S	tcc_26	99.86	18241	20	5	258046	276285	238313	220077	0	33541	853233	294583
TcChr14-S	tcc_37	97.66	18213	245	69	142563	160663	344529	326386	0	31106	598625	133722
TcChr20-P	tcc_7	97.16	18146	352	100	23062	41184	615528	597523	0	30505	656799	137601
TcChr35-P	tcc_68	99.6	18145	38	18	302544	320674	170838	188961	0	33070	1186946	261360
TcChr30-P	tcc_108	99.76	18138	39	4	735518	753651	169062	150926	0	33246	863882	414844
TcChr39-S	tcc_1	97.74	18078	286	64	1701249	1719303	131534	113556	0	31011	1854104	947598
TcChr30-S	tcc_10	99.57	18062	69	9	564440	582493	170195	152135	0	32913	863882	1154863
TcChr22-P	tcc_21	99.99	17988	0	1	302548	320535	137779	155765	0	33211	710778	279945
TcChr11-P	tcc_35	96.68	17973	434	77	477926	495807	57333	39432	0	29739	526141	157391
TcChr23-P	tcc_88	97.17	17957	355	60	525071	542942	140180	158067	0	30199	655477	29264
TcChr36-S	tcc_13	99.43	17863	60	26	904107	921956	22763	4930	0	32383	1180744	361165
TcChr5-S	tcc_283	99.96	17808	6	2	113923	131728	37374	19567	0	32840	227319	808033
TcChr14-P	tcc_48	99.94	17785	5	4	420539	438321	176293	158512	0	32782	598625	288811
TcChr25-P	tcc_6	99.83	17689	27	2	237301	254989	671040	653355	0	32496	822374	201020
TcChr28-P	tcc_36	96.47	17516	513	60	449919	467394	428219	445668	0	28819	853233	194930
TcChr28-P	tcc_36	94.56	17507	804	90	396522	413949	23499	40936	0	26919	853233	70872
TcChr28-P	tcc_36	99.89	17468	7	10	650592	668049	335437	352901	0	32134	853233	236643
TcChr39-P	tcc_9	98.33	17419	205	28	9228	26616	798244	780882	0	30476	1854104	658821
TcChr36-P	tcc_14	99.95	17349	0	8	1157023	1174364	702032	719379	0	31986	1180744	1130407
TcChr36-S	tcc_13	99.95	17307	3	6	683318	700619	252797	235492	0	31905	1180744	491046
TcChr20-P	tcc_7	98.79	17307	122	39	188666	205923	444360	427092	0	30721	656799	511953
TcChr14-S	tcc_37	97.87	17238	287	39	125254	142462	362070	344885	0	29719	598625	80669
TcChr32-S	tcc_41	99.08	17208	90	37	390390	407580	85080	67925	0	30832	968069	247928
TcChr22-P	tcc_21	99.93	17198	7	5	548858	566051	407212	424408	0	31687	710778	141278
TcChr29-P	tcc_4	99.08	17154	112	23	150899	168036	736182	719059	0	30760	870934	415152
TcChr2-P	tcc_192	99.96	17118	3	3	82447	99561	59627	42510	0	31575	151740	85589
TcChr34-P	tcc_25	97.96	17040	238	42	546464	563460	4155	21127	0	29438	1065764	446903
TcChr29-P	tcc_4	99.98	17011	1	2	815605	832613	59651	42641	0	31396	870934	252145
TcChr21-S	tcc_31	99.88	16775	10	7	322758	339525	385695	368924	0	30858	704149	509855
TcChr36-S	tcc_13	99.9	16766	8	7	624948	641709	310249	293489	0	30858	1180744	285423
TcChr36-P	tcc_14	99.89	16614	9	8	1140316	1156922	685235	701845	0	30566	1180744	498607
TcChr17-S	tcc_24	99.43	16604	72	8	320946	337531	315106	298508	0	30114	648584	835976
TcChr30-S	tcc_10	99.93	16547	1	6	316140	332679	453402	436860	0	30480	863882	21391
TcChr29-P	tcc_4	99.93	16473	7	4	750622	767091	123852	107381	0	30356	870934	417943
TcChr11-S	tcc_131	99.87	16465	4	15	134804	151256	164994	181453	0	30273	526140	632287
TcChr22-P	tcc_21	99.94	16450	0	9	497441	513884	355724	372169	0	30313	710778	346185
TcChr21-S	tcc_31	99.85	16414	11	12	179991	196400	476444	460040	0	30166	704149	333893
TcChr39-S	tcc_1	96.17	16402	384	90	985331	1001629	969584	953324	0	26585	1854104	788931
TcChr39-S	tcc_1	95.48	16378	454	112	1005322	1021591	949820	933621	0	25881	1854104	3693
TcChr20-P	tcc_7	99.98	16365	3	0	447690	464054	178678	162314	0	30204	656799	573901
TcChr8-P	tcc_148	99.96	16358	7	0	353842	370199	131627	147984	0	30169	393423	110212
TcChr18-S	tcc_17	93.74	16346	795	112	560679	576899	437732	453973	0	24301	655081	190480
TcChr1-S	tcc_32	96.39	16280	452	46	471	16726	393886	410053	0	26681	77958	576428
TcChr25-P	tcc_6	93.55	16222	766	152	563439	579514	256645	240558	0	23904	822374	546713
TcChr27-P	tcc_54	99.19	16150	57	26	719702	735807	130211	114092	0	29030	850241	140188
TcChr28-S	tcc_26	93.81	15996	837	97	579678	595602	130295	114382	0	23913	853233	156129
TcChr19-S	tcc_15	99.92	15909	0	9	170950	186856	582128	566231	0	29294	671453	424652
TcChr22-P	tcc_21	99.94	15835	10	0	437589	453423	290400	306234	0	29187	710778	250733
TcChr4-P	tcc_164	99.38	15808	84	11	157734	173535	84902	100701	0	28637	200401	295689
TcChr8-P	tcc_148	99.83	15804	0	26	237553	253335	1	15798	0	29010	393423	64018
TcChr22-S	tcc_53	99.87	15781	11	6	445961	461737	202529	218304	0	29023	710778	192626
TcChr9-P	tcc_64	99.97	15743	0	4	492878	508618	15741	1	0	29047	509634	31141
TcChr27-P	tcc_54	99.8	15734	18	9	558386	574109	291870	276141	0	28866	850241	49768
TcChr39-P	tcc_9	99.93	15719	8	3	354768	370484	441769	426052	0	28963	1854104	219341
TcChr38-P	tcc_5	94.95	15715	676	74	1120769	1136421	547218	531560	0	24513	1444805	750285
TcChr3-S	tcc_146	99.95	15692	4	4	5568	21256	5338	21028	0	28930	196644	1130853
TcChr28-S	tcc_26	95.42	15650	602	63	339083	354677	116636	101047	0	24821	853233	317827
TcChr31-P	tcc_141	97.7	15636	202	70	536923	552510	59093	74618	0	26735	947473	182246
TcChr17-S	tcc_24	99.83	15558	22	4	341542	357097	293752	278197	0	28583	648584	210968
TcChr22-S	tcc_53	99.97	15538	0	4	360825	376360	95019	110554	0	28668	710778	3728
TcChr10-S	tcc_99	96	15436	500	60	251279	266652	220054	204674	0	24978	518846	125081
TcChr38-P	tcc_5	94.15	15398	837	29	634309	649697	327251	311909	0	23385	1444805	367657
TcChr22-P	tcc_21	99.95	15383	3	4	533373	548751	391791	407173	0	28365	710778	116324
TcChr13-S	tcc_22	99.79	15373	26	6	245698	261064	258714	274085	0	28199	558364	303053
TcChr17-P	tcc_23	99.95	15358	3	5	574581	589935	529264	544619	0	28312	648584	313517
TcChr30-S	tcc_10	99.26	15333	65	18	288241	303549	494916	479609	0	27638	863882	301694
TcChr13-P	tcc_92	100	15323	0	0	498596	513918	78156	62834	0	28297	558364	195047
TcChr16-S	tcc_85	98.53	15297	210	6	6816	22111	247709	232427	0	26988	646207	507102
TcChr25-P	tcc_6	94.7	15252	594	97	504536	519715	398737	383629	0	23484	822374	482425
TcChr17-S	tcc_24	99.91	15231	11	2	358996	374225	276240	261011	0	28053	648584	160719
TcChr38-P	tcc_5	92.22	15226	1077	67	1103862	1119044	886667	901827	0	21453	1444805	729637
TcChr25-P	tcc_6	99.88	15208	13	6	59195	74400	864267	849064	0	27974	822374	1059849
TcChr6-S	tcc_78	100	15199	0	0	235075	250273	58200	43002	0	28068	389024	160675
TcChr14-S	tcc_37	99.95	15198	1	6	374200	389390	127363	112166	0	28014	598625	123927
TcChr25-P	tcc_6	88.05	15197	1577	147	676850	691909	128298	113204	0	17782	822374	287460
TcChr28-P	tcc_36	92.02	15155	1031	115	760923	775986	399161	414227	0	21117	853233	69014
TcChr14-S	tcc_37	98.55	15074	88	47	465459	480478	26805	11809	0	26502	598625	310527
TcChr38-P	tcc_5	99.99	15061	0	1	837087	852146	681566	666506	0	27806	1444805	356609
TcChr12-S	tcc_59	99.9	14999	11	4	96536	111532	249994	234998	0	27612	533093	755610
TcChr9-S	tcc_169	99.98	14967	0	3	81272	96235	102956	87990	0	27619	509634	30260
TcChr10-P	tcc_117	99.95	14966	0	8	361230	376190	137227	152189	0	27586	518846	264995
TcChr39-S	tcc_1	96.18	14852	431	57	828816	843581	1118613	1103812	0	24160	1854104	452626
TcChr11-P	tcc_35	99.87	14802	5	10	155621	170413	413714	398918	0	27217	526141	687960
TcChr25-P	tcc_6	99.97	14793	0	4	163685	178475	740292	725502	0	27292	822374	6728
TcChr30-P	tcc_108	99.97	14757	1	4	697804	712556	203779	189023	0	27220	863882	519329
TcChr32-S	tcc_41	99.69	14720	13	6	279410	294099	196357	181640	0	26904	968069	433146
TcChr20-P	tcc_7	99.97	14716	0	5	399859	414570	227750	213036	0	27143	656799	105760
TcChr18-S	tcc_17	99.95	14703	2	5	137037	151734	136113	150815	0	27108	655081	277533
TcChr21-S	tcc_31	99.91	14685	3	9	494479	509155	212168	197486	0	27037	704149	342745
TcChr10-P	tcc_117	99.95	14675	1	6	388819	403487	165644	180318	0	27056	518846	120336
TcChr34-P	tcc_25	99.95	14624	2	6	684903	699521	141872	156494	0	26956	1065764	281416
TcChr13-P	tcc_92	99.88	14587	8	8	437000	451578	144997	130412	0	26834	558364	262521
TcChr17-S	tcc_24	99.84	14548	17	6	263056	277598	373646	359100	0	26733	648584	188522
TcChr12-P	tcc_66	99.85	14484	18	4	420145	434624	117917	103434	0	26622	533093	142547
TcChr20-P	tcc_7	99.97	14442	1	3	279376	293814	353228	338787	0	26644	656799	155248
TcChr27-P	tcc_54	96.52	14436	232	134	486110	500402	347356	333049	0	23621	850241	192296
TcChr30-S	tcc_10	95.97	14418	358	92	73632	87948	712404	698109	0	23200	863882	426770
TcChr30-S	tcc_10	99.86	14391	1	15	332780	347153	436872	422484	0	26446	863882	244832
TcChr28-P	tcc_36	94.92	14366	652	49	229218	243542	92191	77863	0	22413	853233	117935
TcChr22-P	tcc_21	99.9	14338	13	1	341695	356032	180032	194368	0	26398	710778	98153
TcChr33-P	tcc_34	100	14308	0	0	454673	468980	361682	375989	0	26422	1041172	98641
TcChr25-P	tcc_6	99.13	14287	82	20	596424	610683	234813	220542	0	25658	822374	127444
TcChr30-S	tcc_10	97.63	14282	195	74	163143	177351	616896	602686	0	24363	863882	447540
TcChr6-S	tcc_78	99.51	14196	51	15	24431	38622	274820	260640	0	25809	389024	152920
TcChr33-P	tcc_34	99.09	14195	82	40	438514	452701	345660	359814	0	25455	1041172	399892
TcChr14-S	tcc_37	99.97	14126	3	1	348198	362322	163565	149440	0	26062	598625	104503
TcChr29-P	tcc_4	100	14090	0	0	374784	388873	478478	464389	0	26020	870934	12462
TcChr39-P	tcc_9	99.99	14060	0	2	47804	61861	759849	745790	0	25952	1854104	341069
TcChr15-S	tcc_93	99.98	14058	1	2	112906	126961	216498	202441	0	25942	612853	51045
TcChr17-P	tcc_23	92.13	14010	967	97	56416	70367	65250	79181	0	19636	648584	70545
TcChr32-P	tcc_28	96.71	13974	303	56	670615	684472	238654	224722	0	23111	968069	600248
TcChr38-P	tcc_5	99.83	13945	4	7	1047228	1061168	47853	61781	0	25601	1444805	362756
TcChr30-S	tcc_10	98.18	13943	172	38	514036	527945	229693	215800	0	24266	863882	547132
TcChr19-P	tcc_15	98.22	13929	183	22	461378	475265	244985	231081	0	24288	671453	66567
TcChr12-P	tcc_66	99.96	13912	2	3	312595	326504	225623	211713	0	25660	533093	162670
TcChr32-P	tcc_28	98.96	13903	105	19	579987	593872	329869	315990	0	24834	968069	253483
TcChr18-P	tcc_177	98.68	13838	110	50	466476	480275	13804	1	0	24480	655081	127396
TcChr34-P	tcc_25	95.59	13837	392	79	910622	924331	438489	452234	0	21972	1065764	430347
TcChr38-P	tcc_5	100	13825	0	0	1061269	1075093	61763	75587	0	25531	1444805	136938
TcChr38-S	tcc_79	99.62	13817	11	33	1265462	1279264	15278	1489	0	25189	1444805	190369
TcChr41-P	tcc_3	96.54	13745	400	51	2357912	2371635	45548	31859	0	22676	2371736	1078648
TcChr12-P	tcc_66	99.97	13744	1	2	340030	353770	197499	183756	0	25355	533093	2031605
TcChr37-P	tcc_60	97.97	13739	162	42	986981	1000660	217952	231632	0	23717	1355803	633211
TcChr12-P	tcc_66	99.96	13724	0	5	354497	368218	183364	169644	0	25311	533093	646163
TcChr18-S	tcc_17	94.29	13721	609	77	630503	644136	608683	595051	0	20833	655081	262285
TcChr20-P	tcc_7	99.97	13707	0	4	105	13808	638423	624718	0	25287	656799	644031
TcChr18-S	tcc_17	93.57	13663	717	86	448477	462066	565813	579387	0	20218	655081	434669
TcChr36-S	tcc_13	99.97	13633	2	2	729898	743528	206328	192696	0	25152	1180744	267832
TcChr19-S	tcc_15	99.87	13581	3	12	231981	245546	521513	507933	0	24965	671453	511547
TcChr20-S	tcc_58	99.92	13570	0	11	365778	379339	9230	22796	0	24988	656799	120232
TcChr39-P	tcc_9	99.97	13555	0	4	341087	354638	455321	441768	0	25006	1854104	38252
TcChr28-P	tcc_36	99.86	13550	18	1	668566	682115	352904	366452	0	24916	853233	313928
TcChr17-P	tcc_23	97.21	13509	263	42	380655	394130	335211	348638	0	22753	648584	301460
TcChr39-S	tcc_1	95.39	13497	412	73	1312702	1326126	524813	511455	0	21285	1854104	918572
TcChr29-P	tcc_4	99.92	13459	9	1	791156	804614	84028	70572	0	24792	870934	534970
TcChr20-P	tcc_7	99.99	13399	0	2	261502	274898	371111	357713	0	24731	656799	543112
TcChr26-S	tcc_11	96.32	13392	362	60	620358	633712	631008	644305	0	21878	801422	345460
TcChr33-P	tcc_34	96.76	13370	362	24	331841	345158	352422	365772	0	22225	1041172	301871
TcChr25-P	tcc_6	95.62	13332	327	79	85108	98258	825935	812680	0	21147	822374	260050
TcChr13-P	tcc_92	99.56	13313	20	33	314515	327809	264196	250905	0	24221	558364	216257
TcChr3-P	tcc_176	99.96	13312	0	5	69918	83225	50108	36798	0	24550	196644	257891
TcChr17-S	tcc_24	99.83	13283	2	10	553775	567056	69434	56171	0	24389	648584	470550
TcChr19-S	tcc_15	91.97	13181	944	67	625884	639016	71099	57985	0	18375	671453	58828
TcChr4-P	tcc_164	98	13181	156	33	60568	73683	1	13138	0	22779	200401	578448
TcChr17-S	tcc_24	90.23	13154	1119	96	627923	640977	481562	494648	0	17019	648584	554240
TcChr36-S	tcc_13	99.81	13122	1	22	355748	368849	619360	606243	0	24072	1180744	285229
TcChr38-P	tcc_5	99.92	13109	2	8	1075194	1088294	76072	89179	0	24138	1444805	706345
TcChr30-S	tcc_10	94.78	13100	315	150	608635	621589	111148	98273	0	20061	863882	479659
TcChr40-S	tcc_20	92.98	13098	827	53	1156448	1169486	271400	258336	0	19012	2036759	534859
TcChr28-S	tcc_26	94.48	13087	570	84	230708	243735	178685	165693	0	20020	853233	938778
TcChr39-S	tcc_1	96.84	13070	282	36	1097579	1110606	767573	754593	0	21726	1854104	853844
TcChr20-S	tcc_58	99.95	13029	6	1	615245	628272	259037	272065	0	24020	656799	495361
TcChr23-P	tcc_88	96.52	12960	343	38	451666	464574	6733	19635	0	21335	655477	176606
TcChr33-P	tcc_34	99.81	12939	2	3	219352	232289	252656	265573	0	23741	1041172	245222
TcChr25-P	tcc_6	99.97	12935	4	0	317123	330057	529153	516219	0	23865	822374	84834
TcChr30-S	tcc_10	97.28	12912	284	33	595638	608534	124063	111204	0	21837	863882	265581
TcChr26-S	tcc_11	99.39	12874	53	16	75527	88388	53709	66569	0	23318	801422	533007
TcChr17-P	tcc_23	97.69	12842	240	42	81403	94231	4173	16970	0	22016	648584	6985
TcChr39-S	tcc_1	97.47	12836	230	36	712251	725047	1242710	1229931	0	21815	1854104	618020
TcChr22-S	tcc_53	99.59	12802	26	15	491033	503813	266508	279303	0	23322	710778	234014
TcChr18-S	tcc_17	93.7	12786	511	161	610720	623344	503999	516651	0	18881	655081	106907
TcChr32-P	tcc_28	99.87	12786	10	4	867008	879790	41020	28238	0	23518	968069	243664
TcChr11-P	tcc_35	99.97	12713	0	4	318768	331477	233525	220814	0	23451	526141	561022
TcChr26-S	tcc_11	96.51	12710	269	59	677449	690086	688899	701506	0	20857	801422	345972
TcChr8-P	tcc_148	99.96	12633	2	3	333780	346410	96171	108802	0	23298	393423	356306
TcChr35-S	tcc_68	97.58	12619	224	44	387380	399980	255867	268422	0	21538	1186946	40970
TcChr22-P	tcc_21	99.98	12591	1	1	391811	404399	244674	257264	0	23233	710778	8169
TcChr28-P	tcc_36	99.94	12578	5	3	337612	350187	16547	3971	0	23180	853233	66787
TcChr26-S	tcc_11	99.98	12536	1	2	461046	473579	457528	470063	0	23132	801422	110859
TcChr19-P	tcc_15	95.43	12529	340	72	367084	379429	385007	372528	0	19754	671453	106495
TcChr40-P	tcc_18	98.81	12527	122	9	726460	738983	532928	545430	0	22282	2036760	347031
TcChr17-P	tcc_23	93.22	12484	752	74	24469	36933	3914	16322	0	18281	648584	714514
TcChr30-S	tcc_10	99.95	12465	1	5	358298	370761	411335	398875	0	22980	863882	321365
TcChr39-P	tcc_9	99.9	12465	9	3	370585	383046	425932	413468	0	22949	1854104	176
TcChr33-P	tcc_34	99.64	12462	22	22	469081	481539	375980	388421	0	22742	1041172	86035
TcChr13-S	tcc_22	99.73	12460	10	7	143081	155535	155602	168042	0	22799	558364	338458
TcChr30-P	tcc_108	87.86	12444	1374	89	19769	32165	107910	120263	0	14482	863882	135766
TcChr3-P	tcc_176	99.9	12418	0	13	5887	18295	115072	102659	0	22847	196644	26278
TcChr30-P	tcc_108	99.99	12405	1	0	755426	767830	148191	135787	0	22903	863882	737131
TcChr19-S	tcc_15	88.96	12386	1233	87	51016	63323	105523	117851	0	15169	671453	716814
TcChr40-P	tcc_18	99.9	12375	0	12	188033	200404	1	12366	0	22775	2036760	124710
TcChr22-S	tcc_53	99.98	12360	0	2	428680	441038	184069	196427	0	22812	710778	228276
TcChr7-P	tcc_159	99.76	12358	13	15	194307	206654	12351	1	0	22639	391095	246731
TcChr30-S	tcc_10	99.93	12345	0	6	196577	208920	582753	570417	0	22738	863882	10077
TcChr18-S	tcc_17	94.6	12343	487	82	327903	340156	295182	307434	0	18938	655081	118983
TcChr2-P	tcc_192	99.92	12342	10	0	99663	112004	42678	30337	0	22737	151740	240493
TcChr23-P	tcc_88	100	12340	0	0	560735	573074	190026	202365	0	22788	655477	448731
TcChr12-S	tcc_59	99.94	12329	8	0	250204	262532	21126	8798	0	22724	533093	322870
TcChr26-S	tcc_11	89.65	12304	1121	95	731343	743585	743525	755737	0	15529	801422	468811
TcChr26-S	tcc_11	99.6	12245	26	12	202553	214787	183047	195278	0	22319	801422	541032
TcChr30-S	tcc_10	94.97	12241	352	83	148924	161053	630996	618909	0	18949	863882	65863
TcChr36-P	tcc_14	99.63	12193	36	7	987770	999954	533773	545964	0	22258	1180744	826717
TcChr17-P	tcc_23	99.8	12168	0	23	559787	571936	514541	526702	0	22316	648584	440167
TcChr9-P	tcc_64	99.98	12150	0	2	480562	492711	28039	15892	0	22424	509634	91374
TcChr38-P	tcc_5	88.37	12137	1289	75	1339860	1351945	907000	894936	0	14477	1444805	847149
TcChr36-S	tcc_13	100	12132	0	0	670973	683104	265095	252964	0	22404	1180744	680972
TcChr41-S	tcc_107	99.95	12116	0	4	83878	95990	119598	107486	0	22336	2371736	599226
TcChr21-S	tcc_31	99.98	12102	0	3	509256	521354	197500	185399	0	22328	704149	413266
TcChr39-S	tcc_1	95.89	12070	339	75	1689223	1701251	143520	131567	0	19396	1854104	1167869
TcChr22-S	tcc_53	99.86	12070	14	3	381762	393828	115852	127921	0	22192	710778	1319489
TcChr36-S	tcc_13	96.84	12049	338	22	282316	294354	692949	680934	0	20100	1180744	111512
TcChr13-P	tcc_92	99.89	12038	11	2	378542	390577	203425	191388	0	22157	558364	84188
TcChr37-P	tcc_60	98.25	12029	148	30	1000689	1012684	231619	243617	0	20986	1355803	610112
TcChr5-P	tcc_144	99.83	12020	3	7	161540	173551	91388	103398	0	22070	227319	851144
TcChr36-S	tcc_13	99.83	12007	6	12	599412	611406	337974	325970	0	22050	1180744	425861
TcChr24-S	tcc_105	99.88	11968	11	3	691927	703891	107089	95122	0	22020	779922	80521
TcChr10-S	tcc_99	99.77	11960	9	14	117027	128969	139879	127922	0	21913	518846	586864
TcChr17-P	tcc_23	99.93	11956	2	6	211335	223284	131579	143534	0	22029	648584	82366
TcChr18-S	tcc_17	99.99	11949	0	1	177219	189166	176392	188340	0	22059	655081	46065
TcChr39-P	tcc_9	99.97	11947	0	4	444977	456919	315191	303245	0	22037	1854104	255811
TcChr8-P	tcc_148	99.93	11911	0	7	316889	328792	79554	91463	0	21944	393423	140030
TcChr30-S	tcc_10	95.27	11882	425	55	97364	109214	687816	676041	0	18702	863882	231428
TcChr21-P	tcc_6	89.41	11879	1144	79	645631	657457	68600	56784	0	14862	704149	536417
TcChr21-S	tcc_31	89.79	11878	1135	53	19781	31615	66234	54392	0	15143	704149	637676
TcChr26-P	tcc_212	99.97	11872	3	1	494318	506188	81511	93382	0	21900	801422	462703
TcChr28-P	tcc_36	94.79	11872	577	24	320221	332087	286197	274362	0	18462	853233	185967
TcChr41-S	tcc_107	88.16	11819	1254	93	2333699	2345441	149007	160756	0	13941	2371736	2001612
TcChr2-P	tcc_192	99.86	11817	12	4	63366	75178	79125	67310	0	21723	151740	2282075
TcChr39-S	tcc_1	94.34	11760	497	83	756630	768338	1198664	1187023	0	17871	1854104	681452
TcChr5-P	tcc_144	99.96	11711	3	2	101245	112953	30780	42490	0	21597	227319	667093
TcChr18-S	tcc_17	99.56	11638	16	15	213970	225590	199397	211016	0	21176	655081	101017
TcChr36-S	tcc_13	99.91	11607	1	6	700720	712321	235358	223756	0	21370	1180744	475130
TcChr39-S	tcc_1	96.58	11590	270	44	725055	736602	1229783	1218278	0	19093	1854104	12734
TcChr15-S	tcc_93	99.97	11579	0	3	316649	328225	119127	107550	0	21363	612853	419953
TcChr15-P	tcc_137	99.97	11569	1	3	295411	306977	69631	81198	0	21339	612853	32814
TcChr28-P	tcc_36	90.33	11565	963	101	588936	600433	393129	381653	0	15019	853233	281959
TcChr40-S	tcc_20	88.1	11551	1266	80	1014641	1026128	403637	415141	0	13612	2036759	414208
TcChr7-S	tcc_204	99.56	11536	1	48	104157	115663	1	11515	0	20975	391095	921971
TcChr29-P	tcc_4	99.88	11536	5	2	736228	747754	140423	128888	0	21217	870934	620565
TcChr41-P	tcc_3	88.7	11497	1202	63	276596	288054	97109	85672	0	13945	2371736	471158
TcChr38-P	tcc_5	99.37	11476	40	22	1009654	1021113	1680	13139	0	20764	1444805	721600
TcChr10-P	tcc_117	99.63	11455	22	10	376291	387739	152172	163612	0	20903	518846	644822
TcChr36-S	tcc_13	99.77	11440	5	21	238807	250231	737753	726320	0	20962	1180744	148932
TcChr16-S	tcc_85	88.96	11438	1163	71	612320	623705	213666	225055	0	14033	646207	362089
TcChr18-S	tcc_17	93.78	11423	577	67	344704	356051	577038	565675	0	17032	655081	279001
TcChr38-S	tcc_79	93.18	11416	567	120	1178005	1189288	141213	129878	0	16571	1444805	821954
TcChr18-S	tcc_17	96.34	11401	354	42	32751	44114	49039	60413	0	18685	655081	1156537
TcChr29-P	tcc_4	99.88	11397	7	7	662961	674350	213648	202252	0	20962	870934	618847
TcChr29-P	tcc_4	99.96	11356	0	4	859478	870833	15024	3673	0	20945	870934	185128
TcChr32-P	tcc_28	88.91	11319	1163	55	11664	22948	337381	348641	0	13865	968069	859169
TcChr20-S	tcc_58	97.68	11317	163	49	599188	610474	267952	279199	0	19355	656799	576240
TcChr26-S	tcc_11	89.04	11309	1136	80	785114	796383	21117	9874	0	13919	801422	174640
TcChr28-P	tcc_36	91.21	11309	886	66	804897	816148	402948	414205	0	15278	853233	8514
TcChr15-P	tcc_137	99.97	11294	2	1	328731	340024	108267	119559	0	20838	612853	487417
TcChr39-S	tcc_1	99.96	11269	0	5	1391811	1403074	447673	436405	0	20777	1854104	1051787
TcChr17-P	tcc_23	99.94	11185	4	2	290503	301684	210479	221663	0	20613	648584	1112571
TcChr14-S	tcc_37	99.87	11173	4	10	336927	348097	174684	163521	0	20539	598625	35243
TcChr37-S	tcc_91	99.96	11166	0	4	204645	215805	193436	204601	0	20587	1355803	143452
TcChr20-P	tcc_7	99.86	11144	10	4	127652	138789	503414	492271	0	20486	656799	88153
TcChr9-P	tcc_64	96.64	11140	252	49	279022	290095	230513	219430	0	18388	509634	140233
TcChr21-P	tcc_6	99.98	11116	0	2	98696	109809	136029	147144	0	20515	704149	191399
TcChr14-S	tcc_37	99.97	11099	0	3	425999	437095	74238	63141	0	20476	598625	316190
TcChr25-P	tcc_6	87.11	11096	1214	154	36533	47514	113322	124315	0	12369	822374	400562
TcChr18-S	tcc_17	99.94	11093	1	5	492580	503667	486398	497489	0	20441	655081	445066
TcChr35-P	tcc_68	95.92	11092	324	59	228535	239570	96190	107208	0	17854	1186946	275132
TcChr14-S	tcc_37	99.91	11089	2	8	395073	406154	106289	95202	0	20415	598625	155503
TcChr41-P	tcc_3	89.62	11070	1051	73	791751	802774	5059	16076	0	13987	2371736	385597
TcChr30-P	tcc_108	99.76	11063	8	19	852732	863781	21258	10202	0	20262	863882	49958
TcChr28-P	tcc_36	94.1	11053	428	118	248646	259551	419245	430220	0	16593	853233	615135
TcChr29-P	tcc_4	99.9	11046	9	2	651632	662675	223919	212874	0	20336	870934	392081
TcChr40-S	tcc_20	89.01	11001	1129	60	930277	941236	594756	605717	0	13544	2036759	267602
TcChr20-P	tcc_7	99.95	10959	5	1	568224	579181	48392	37434	0	20203	656799	373012
TcChr27-S	tcc_84	99.74	10946	23	4	564421	575364	4352	15293	0	20048	850241	14760
TcChr31-S	tcc_175	98.2	10939	184	5	658886	669822	40586	29659	0	19097	947473	83522
TcChr28-S	tcc_26	96.6	10923	267	45	406978	417851	273600	284467	0	18020	853233	262844
TcChr20-P	tcc_7	99.86	10868	4	11	116604	127468	514343	503484	0	19976	656799	301247
TcChr28-S	tcc_26	90.01	10847	985	69	4391	15205	205365	194586	0	13934	853233	123077
TcChr32-P	tcc_28	99.93	10830	5	2	830056	840883	79768	68940	0	19952	968069	814851
TcChr33-P	tcc_34	96.16	10792	318	47	398327	409091	403320	414042	0	17547	1041172	442556
TcChr38-S	tcc_79	89.81	10769	1005	67	32309	43040	260249	270962	0	13725	1444805	376782
TcChr29-S	tcc_56	99.93	10730	0	7	555514	566237	74890	64162	0	19769	870934	512474
TcChr12-S	tcc_59	99.93	10726	0	6	112171	122889	234322	223597	0	19762	533093	454066
TcChr41-P	tcc_3	89.14	10694	1093	52	337000	347659	71469	60810	0	13254	2371736	214111
TcChr20-P	tcc_7	95.98	10693	266	71	63909	74528	563072	552471	0	17213	656799	283750
TcChr22-P	tcc_21	92.77	10652	642	56	139045	149649	15967	26537	0	15287	710778	64517
TcChr28-P	tcc_36	91.33	10622	834	64	561039	571616	392394	381816	0	14432	853233	411390
TcChr20-S	tcc_58	99.83	10609	10	5	398203	408806	37552	48157	0	19485	656799	173413
TcChr29-P	tcc_4	99.99	10600	1	0	566510	577109	307617	297018	0	19570	870934	157704
TcChr30-S	tcc_10	99.74	10598	20	6	61859	72451	739477	728883	0	19409	863882	515250
TcChr41-P	tcc_3	89.57	10593	1057	40	69362	79931	85664	96231	0	13396	2371736	3089
TcChr16-P	tcc_76	89.93	10592	979	58	582280	592839	194993	205528	0	13568	646207	502349
TcChr29-P	tcc_4	99.97	10546	2	1	804833	815377	70421	59876	0	19457	870934	211994
TcChr12-P	tcc_66	99.99	10546	1	0	219177	229722	315146	304601	0	19470	533093	596200
TcChr41-P	tcc_3	89.58	10520	1038	46	50454	60956	5059	15537	0	13302	2371736	179268
TcChr27-P	tcc_54	99.71	10507	15	15	499966	510469	332707	322213	0	19222	850241	439010
TcChr29-P	tcc_4	99.93	10489	2	5	93073	103556	881822	892310	0	19326	870934	417396
TcChr22-P	tcc_21	99.85	10473	16	0	329543	340015	164850	175322	0	19252	710778	225987
TcChr18-S	tcc_17	99.96	10435	2	2	503772	514204	498925	509359	0	19246	655081	163757
TcChr20-P	tcc_7	99.97	10432	0	3	509915	520346	116567	106139	0	19245	656799	4289
TcChr38-P	tcc_5	91.5	10421	677	124	433012	443333	717039	727349	0	14142	1444805	87334
TcChr41-P	tcc_3	97.75	10412	183	30	1011499	1021876	889515	879121	0	17884	2371736	568166
TcChr40-S	tcc_20	99.88	10394	2	8	1809742	1820133	126133	115748	0	19119	2036759	787866
TcChr13-S	tcc_22	99.93	10371	3	4	277703	288071	307466	317834	0	19110	558364	1542430
TcChr30-S	tcc_10	99.98	10344	0	1	458591	468932	297776	287433	0	19089	863882	170520
TcChr14-S	tcc_37	99.96	10336	0	3	323977	334308	187742	177407	0	19062	598625	144955
TcChr9-P	tcc_64	99.94	10332	0	5	470129	480458	38412	28085	0	19041	509634	135821
TcChr26-S	tcc_11	99.83	10331	16	2	328556	338884	340217	350547	0	18977	801422	151902
TcChr26-S	tcc_11	95.92	10328	274	66	578477	588754	589214	599444	0	16604	801422	239593
TcChr7-S	tcc_204	92.54	10300	619	113	93129	103337	1	10242	0	14628	391095	495625
TcChr38-P	tcc_5	93.54	10288	598	49	610890	621142	230312	220057	0	15252	1444805	507553
TcChr37-P	tcc_60	97.63	10261	149	61	976766	986989	207696	217899	0	17516	1355803	355624
TcChr35-P	tcc_68	97.06	10249	256	19	277737	287960	144829	155057	0	17217	1186946	709252
TcChr17-S	tcc_24	99.52	10232	7	39	613050	623272	10199	1	0	18585	648584	325090
TcChr28-S	tcc_26	99.98	10225	1	1	133236	143459	366855	356631	0	18870	853233	490036
TcChr35-P	tcc_68	94.34	10187	314	98	239693	249780	107381	117403	0	15372	1186946	96234
TcChr26-S	tcc_11	99.96	10181	0	4	133158	143337	113397	123574	0	18776	801422	116622
TcChr40-P	tcc_18	99.98	10180	0	2	268032	278210	81351	91529	0	18787	2036760	124695
TcChr17-S	tcc_24	99.97	10170	0	3	252789	262955	383816	373647	0	18761	648584	25421
TcChr39-S	tcc_1	99.92	10167	3	5	1623002	1633164	210323	200158	0	18726	1854104	1360047
TcChr16-P	tcc_76	95.14	10123	305	80	231417	241409	36429	26364	0	15795	646207	1401747
TcChr32-P	tcc_28	91.46	10118	799	43	563645	573739	344969	334894	0	13838	968069	322236
TcChr23-S	tcc_136	99.95	10114	0	5	402361	412469	75006	85119	0	18644	655477	171378
TcChr29-P	tcc_4	99.96	10098	4	0	353781	363878	504392	494295	0	18626	870934	58688
TcChr23-P	tcc_88	86.95	10033	1165	96	207576	217559	217726	227663	0	11143	655477	156302
TcChr30-S	tcc_10	99.86	10009	5	9	177875	187879	601672	591669	0	18397	863882	39684
