# Supplementary material for: Expanding an expanded genome: long-read sequencing of Trypanosoma cruzi
Source: Microb Genom. 2018 Apr 30;4(5):e000177. doi: 10.1099/mgen.0.000177 (PMC5994713; doi:10.1099/mgen.0.000177)
Supplement: Supplementary File 3 [file mgen-4-177-s003.xls]

## Sheet: TCC_clusters
Cluster	Description	Cluster length (genes)
1	retrotransposon_hot_spot_(RHS)_protein	1201
2	RHS	1185
3	trans-sialidase	1147
4	Endonuclease-reverse_transcriptase/Reverse_transcriptase	961
5	trans-sialidase	582
6	surface_protease_GP63	562
7	dispersed_gene_family_protein_1_(DGF-1)	491
8	mucin	332
9	Pseudo Mucin (144) Pseudo trans-sialidase(50)	249
11	SLACS_reverse_transcriptase, ORFs(50), hypothetical (12)	167
12	Mucin-associated_surface_protein_(MASP)	167
13	mucin_TcMUCII_(pseudogene)	132
14	amino_acid_permease/ transporter	128
15	UDP-Gal_or_UDP-GlcNAc-dependent_glycosyltransferase	128
16	Mucin-associated_surface_protein_(MASP)	118
17	TcSMUG	117
18	UDP-Gal_or_UDP-GlcNAc-dependent_glycosyltransferase	115
19	Protein_Associated_with_Differentiation (61), hypothetical (37)	98
20	glutamamyl_carboxypeptidase	96
21	surface_protease_GP63	86
22	Mucin-associated_surface_protein_(MASP)	80
23	syntaxin_binding_protein	77
24	Beta_galactofuranosyl_glycosyltransferase	73
25	kinesin	71
26	Mucin-associated_surface_protein_(MASP)	71
27	receptor-type_adenylate_cyclase	63
28	elongation_factor_1-alpha	58
29	Histone_H2B	56
30	protein_kinase	56
31	histone_H3	54
32	heat_shock_protein_70	53
33	oligosaccharyl_transferase	52
34	tryptophanyl-tRNA_synthetase	52
35	casein_kinase	50
36	mucin	48
37	mucin	48
38	Mucin-associated_surface_protein_(MASP)	48
39	cysteine_peptidase	46
40	dynein_heavy_chain	46
41	glycine_dehydrogenase	45
42	cystathionine_beta-synthase	44
43	Mucin-associated_surface_protein_(MASP)	42
44	flagellar_calcium-binding_24_kDa_protein	41
45	serine/threonine_protein_phosphatase	41
46	Mucin-associated_surface_protein_(MASP)	41
47	histone_H4	38
48	elongation_factor_1-gamma_(EF-1-gamma)	37
49	Trypomastigote,_Alanine,_Serine_and_Valine_rich_protein_(TASV)	37
50	Mucin-associated_surface_protein_(MASP)	36
51	Mucin-associated_surface_protein_(MASP)	36
52	tyrosine_aminotransferase	35
53	heat-shock_protein_hsp70 (20), ORFs (14)	34
54	membrane-bound_acid_phosphatase	33
55	multidrug_resistance-associated_protein	33
56	sigma-adaptin_3	33
57	ATP-dependent_DEAD/H_RNA_helicase	32
58	folate/pteridine_transporter	32
59	Mucin-associated_surface_protein_(MASP)	32
60	Mucin-associated_surface_protein_(MASP)	30
61	Mucin-associated_surface_protein_(MASP)	29
62	Mucin-associated_surface_protein_(MASP)	29
63	glycine_dehydrogenase	28
64	heat_shock_protein_85	28
65	protein_kinase	28
66	NUP-1_protein	27
67	Mucin-associated_surface_protein_(MASP)	27
68	Paraflagellar_rod_protein_2	26
69	mucin	26
70	Mucin-associated_surface_protein_(MASP)	26
71	retrotransposon_hot_spot_(RHS)_protein	26
72	expression_site-associated_gene_(ESAG)_protein	25
73	hexose_transporter	25
74	mucin	25
75	Mucin-associated_surface_protein_(MASP)	25
76	retrotransposon_hot_spot_(RHS)_protein	25
77	mannosyl-oligosaccharide_1,2-alpha-mannosidase_IB	24
78	unspecified_product	24
79	AAA_ATPase	23
80	haperonin_HSP60,_mitochondrial_precursor	23
81	serine/threonine_protein_kinase	23
82	tuzin	23
83	Mucin-associated_surface_protein_(MASP)	23
84	amastin	22
85	mucin	22
86	mucin-like_glycoprotein	21
87	RHS	21
88	serine_carboxypeptidase_(CBP1)	21
89	Mucin-associated_surface_protein_(MASP)	21
90	surface_protease_GP63	21
91	ADP-ribosylation_factor	20
92	cation_transporter	20
93	protein_kinase	20
94	Mucin-associated_surface_protein_(MASP)	20
95	ATP-dependent_DEAD/H_RNA_helicase	19
96	calpain-like_cysteine_peptidase	19
97	Checkpoint_protein_HUS1	19
98	protein_kinase	19
99	Mucin-associated_surface_protein_(MASP)	19
100	surface_protease_GP63	19
101	katanin,_putative/metalloprotease	18
102	myosin_heavy_chain	18
103	glyceraldehyde-3-phosphate_dehydrogenase	17
104	P-type_H+-ATPase	17
105	Trypomastigote,_Alanine,_Serine_and_Valine_rich_protein_(TASV)	17
106	mucin	17
107	Mucin-associated_surface_protein_(MASP)	17
108	actin-related_protein	16
109	beta_tubulin	16
110	L-threonine_3-dehydrogenase	16
111	Phosphoenolpyruvate_carboxykinase_[ATP]	16
112	protein_kinase	16
113	mucin	16
114	mucin	16
115	Mucin-associated_surface_protein_(MASP)	16
116	surface_protease_GP63	16
117	ATPase / metallo-peptidase	15
118	nucleoside_transporter_1	15
119	target_of_rapamycin_(TOR)_kinase_1	15
120	U3_small_nuclear_ribonucleoprotein	15
121	vacuolar_ATP_synthase	15
122	mucin	15
123	Mucin-associated_surface_protein_(MASP)	15
124	Mucin-associated_surface_protein_(MASP)	15
125	DNA_replication_licensing_factor_MCM9	14
126	elongation_factor_2	14
127	lys-63-specific_deubiquitinase_brcc36	14
128	metacaspase	14
129	syntaxin_binding_protein(10), ORFs (4)	14
130	mucin	14
131	Mucin-associated_surface_protein_(MASP)	14
132	Mucin-associated_surface_protein_(MASP)	14
133	elongation_factor_1-gamma (7), ORFs (6)	13
134	microtubule-associated_protein	13
135	plectin	13
136	pre-mRNA_splicing_factor_ATP-dependent_RNA_helicase	13
137	protein_kinase	13
138	RHS	13
139	Trypomastigote,_Alanine,_Serine_and_Valine_rich_protein_(TASV)	13
140	mucin	13
141	Mucin-associated_surface_protein_(MASP)	13
142	Mucin-associated_surface_protein_(MASP)	13
143	fatty_acyl_coa_syntetase	12
144	Flagellar_Member	12
145	glycerate_kinase	12
146	histone_H2A	12
147	Ras-related_protein_Rab4	12
148	variant_surface_glycoprotein_(VSG,_pseudogene)	12
149	mucin	12
150	mucin	12
151	Mucin-associated_surface_protein_(MASP)	12
152	Mucin-associated_surface_protein_(MASP)	12
153	Mucin-associated_surface_protein_(MASP)	12
154	Mucin-associated_surface_protein_(MASP)	12
155	retrotransposon_hot_spot_(RHS)_protein	12
156	ABC_transporter	11
157	DNA_repair_protein	11
158	lipase	11
159	NAD(P)-dependent_oxidoreductase	11
160	prostaglandin_F2alpha	11
161	mucin	11
162	Mucin-associated_surface_protein_(MASP)	11
163	Mucin-associated_surface_protein_(MASP)	11
164	Mucin-associated_surface_protein_(MASP)	11
165	Mucin-associated_surface_protein_(MASP)	11
166	Mucin-associated_surface_protein_(MASP)	11
167	Mucin-associated_surface_protein_(MASP)	11
168	beta_tubulin	10
169	cyclophilin	10
170	monoglyceride_lipase	10
171	NAD(p)-dependent_steroid_dehydrogenase-like_protein	10
172	RNA_polymerase_IIA_largest_subunit	10
173	sterol_24-c-methyltransferase	10
174	tryparedoxin_peroxidase	10
175	Trypomastigote,_Alanine,_Serine_and_Valine_rich_protein_(TASV)	10
176	Trypomastigote,_Alanine,_Serine_and_Valine_rich_protein_(TASV)	10
177	unknown;org=Zea_mays	10
178	variant_surface_glycoprotein_(VSG,_pseudogene)	10
179	mucin	10
180	Mucin-associated_surface_protein_(MASP)	10
181	Mucin-associated_surface_protein_(MASP)	10
182	mucin	9
183	Mucin-associated_surface_protein_(MASP)	9
184	mucin	8
185	mucin	8
186	mucin	8
187	Mucin-associated_surface_protein_(MASP)	8
188	Mucin-associated_surface_protein_(MASP)	8
189	Mucin-associated_surface_protein_(MASP)	8
190	surface_protease_GP63	8

## Sheet: Dm28c_clusters
Cluster	Description	Cluster length (genes)
1	trans-sialidase	1030
2	retrotransposon_hot_spot_(RHS)_protein	765
3	retrotransposon_hot_spot_(RHS)_protein	763
4	trans-sialidase	442
5	surface_protease_GP63	262
6	mucin	228
7	dispersed_gene_family_protein_1_(DGF-1)	215
8	UDP-Gal_or_UDP-GlcNAc-dependent_glycosyltransferase	110
9	Mucin-associated_surface_protein_(MASP)	99
10	amino_acid_permease/transporter	93
11	glutamamyl_carboxypeptidase metallo-peptidase	80
12	Mucin-associated_surface_protein_(MASP)	80
13	TcSMUG	80
14	Mucin-associated_surface_protein_(MASP)	72
15	protein_associated_with_differentiation_4	69
16	Mucin-associated_surface_protein_(MASP)	65
17	cysteine_proteinase	56
18	flagellar_calcium-binding_24_kDa_protein	52
19	glycine_dehydrogenase_[decarboxylating]	51
20	protein_kinase	49
21	kinesin	47
22	surface_protease_GP63	44
23	casein_kinase	42
24	heat_shock_protein_70	40
25	Mucin-associated_surface_protein_(MASP)	40
26	Mucin-associated_surface_protein_(MASP)	39
27	beta_galactofuranosyl_glycosyltransferase	37
28	Mucin-associated_surface_protein_(MASP)	37
29	sigma-adaptin_3	36
30	tryptophanyl-tRNA_synthetase	36
31	surface_protease_GP63	35
32	Mucin-associated_surface_protein_(MASP)	34
33	Mucin-associated_surface_protein_(MASP)	34
34	protein_kinase	32
35	Mucin-associated_surface_protein_(MASP)	32
36	Mucin-associated_surface_protein_(MASP)	32
37	elongation_factor_1-alpha	31
38	multidrug_resistance-associated_protein	30
39	dynein_heavy_chain	27
40	receptor-type_adenylate_cyclase	27
41	serine/threonine_protein_phosphatase	27
42	Mucin-associated_surface_protein_(MASP)	26
43	ATP-dependent_DEAD/H_RNA_helicase	25
44	lipase	25
45	protein_kinase	25
46	surface_protease_GP63	25
47	mucin	24
48	Mucin-associated_surface_protein_(MASP)	24
49	cystathionine_beta-synthase	23
50	Trypomastigote,_Alanine,_Serine_and_Valine_rich_protein_(TASV)	23
51	Mucin-associated_surface_protein_(MASP)	23
52	elongation_factor_1-gamma_(EF-1-gamma)	21
53	katanin / AAA_ATPase	21
54	chaperonin_HSP60	20
55	Mucin-associated_surface_protein_(MASP)	20
56	mucin	20
57	heat_shock_protein_85	19
58	mannosyl-oligosaccharide_1	19
59	paraflagellar_rod_protein	19
60	polyubiquitin	19
61	ras-related_protein / small_GTP-binding_protein	19
62	Mucin-associated_surface_protein_(MASP)	18
63	tyrosine_aminotransferase	17
64	Mucin-associated_surface_protein_(MASP)	17
65	trans-sialidase_(pseudogene)	17
66	Mucin-associated_surface_protein_(MASP)	17
67	Mucin-associated_surface_protein_(MASP)	17
68	mucin	17
69	cation_transporter	16
70	serine_carboxypeptidase_(CBP1)	16
71	mucin	16
72	proteasome_regulatory_ATPase / hypothetical	15
73	Trypomastigote,_Alanine,_Serine_and_Valine_rich_protein_(TASV)	15
74	Trypomastigote,_Alanine,_Serine_and_Valine_rich_protein_(TASV)	15
75	Mucin-associated_surface_protein_(MASP)	15
76	P-type_H+-ATPase	14
77	Mucin-associated_surface_protein_(MASP)	14
78	Mucin-associated_surface_protein_(MASP)	14
79	ADP-ribosylation_factor	13
80	Checkpoint_protein_HUS1	13
81	hexose_transporter	13
82	membrane-bound_acid_phosphatase	13
83	Mucin-associated_surface_protein_(MASP)	13
84	Mucin-associated_surface_protein_(MASP)	13
85	ABC_transporter	12
86	beta_tubulin	12
87	cyclophilin	12
88	metacaspase	12
89	mismatch_repair_protein_MSH4	12
90	myosin_heavy_chain	12
91	NAD(P)-dependent_oxidoreductase	12
92	protein_kinase	12
93	surface_protease_GP63	12
94	surface_protease_GP63	12
95	Mucin-associated_surface_protein_(MASP)	12
96	mucin	12
97	beta_tubulin	11
98	elongation_factor_2	11
99	expression_site-associated_gene_(ESAG-like)_protein	11
100	heat_shock_protein_DNAJ	11
101	L-threonine_3-dehydrogenase	11
102	prostaglandin_F2alpha_synthase	11
103	serine/threonine_protein_kinase	11
104	Mucin-associated_surface_protein_(MASP)	11
105	Mucin-associated_surface_protein_(MASP)	11
106	Mucin-associated_surface_protein_(MASP)	11
107	Mucin-associated_surface_protein_(MASP)	11
108	Mucin-associated_surface_protein_(MASP)	11
109	Mucin-associated_surface_protein_(MASP)	11
110	mucin	11
111	mucin	11
112	retrotransposon_hot_spot_protein_(RHS	11
113	actin-like_protein	10
114	D-isomer_specific_2-hydroxyacid_dehydrogenase-protein	10
115	DNA_replication_licensing_factor	10
116	glyceraldehyde_3-phosphate_dehydrogenase	10
117	histone_H3	10
118	U3_small_nuclear_ribonucleoprotein_(snRNP)	10
119	Mucin-associated_surface_protein_(MASP)	10
120	Mucin-associated_surface_protein_(MASP)	10
121	aspartyl-tRNA_synthetase	9
122	ATP-dependent_DEAD/H_RNA_helicase	9
123	calpain_cysteine_peptidase	9
124	calpain-like_cysteine_peptidase	9
125	NADH-dependent_fumarate_reductase	9
126	nucleoside_transporter_1	9
127	Surface_membrane_protein	9
128	tryparedoxin_peroxidase	9
129	tubulin_tyrosine_ligase	9
130	Mucin-associated_surface_protein_(MASP)	9
131	Mucin-associated_surface_protein_(MASP)	9
132	calmodulin	8
133	kinesin	8
134	NUP-1_protein_(pseudogene)	8
135	RNA_editing_3'_terminal_uridylyl_transferase_1 / RNA_polymerase_I	8
136	Mucin-associated_surface_protein_(MASP)	8
137	Mucin-associated_surface_protein_(MASP)	8
138	Mucin-associated_surface_protein_(MASP)	8
139	mucin	8
