# Supplementary material for: Expanding an expanded genome: long-read sequencing of Trypanosoma cruzi
Source: Microb Genom. 2018 Apr 30;4(5):e000177. doi: 10.1099/mgen.0.000177 (PMC5994713; doi:10.1099/mgen.0.000177)
Supplement: Supplementary File 4 [file mgen-4-177-s004.xls]

## Sheet: TCC_cluster_of_hypothethical_conserved_genes
Cluster ID (TCC)	Cluster length (genes)
35	158
48	115
58	96
85	74
97	68
134	48
174	38
182	37
190	36
191	36
199	35
225	31
233	30
257	27
272	26
283	25
293	24
318	22
329	21
344	20
349	20
365	19
390	17
403	16
424	16
467	14
474	14
477	14
508	13
512	13
514	13
530	12
534	12
559	12
579	11
614	11
622	11
663	10
672	10
680	10
681	10
683	10
690	10
691	10
694	10

## Sheet: Dm28c_cluster_of_hypothethical_conserved_genes
Cluster ID (Dm28c)	Cluster length (genes)
35	109
61	65
82	53
99	45
116	38
148	31
157	30
185	26
230	21
233	21
258	19
268	18
276	17
283	17
289	16
290	16
291	16
357	13
365	13
367	13
401	12
415	11
431	11
454	10
495	9
542	8
544	8

## Sheet: TCC_hypothetical_relevant_domains
Cluster_97
# genes	%	Accession	Name	Description
9	13.2353	PF08303.10	tRNA_lig_kinase	tRNA_ligase_kinase_domain
17	25	PF08302.10;PF08303.10	tRNA_lig_CPD;tRNA_lig_kinase	Fungal_tRNA_ligase_phosphodiesterase_domain;tRNA_ligase_kinase_domain
7	10.2941	PF08302.10	tRNA_lig_CPD	Fungal_tRNA_ligase_phosphodiesterase_domain
1	1.47059	PF03029.16	ATP_bind_1	Conserved_hypothetical_ATP_binding_protein
3	4.41176	PF03029.16;PF08303.10	ATP_bind_1;tRNA_lig_kinase	Conserved_hypothetical_ATP_binding_protein;tRNA_ligase_kinase_domain
1	1.47059	PF08303.10;PF13671.5	tRNA_lig_kinase;AAA_33	tRNA_ligase_kinase_domain;AAA_domain
30	44.1176	no_domain	-	-
68	100	total	-	-
Cluster_182
# genes	%	Accession	Name	Description
10	27.027	PF02254.17;PF02826.18;PF03446.14;PF07991.11	TrkA_N;2-Hacid_dh_C;NAD_binding_2;IlvN	TrkA-N_domain;D-isomer_specific_2-hydroxyacid_dehydrogenase,_NAD_binding_domain;NAD_binding_domain_of_6-phosphogluconate_dehydrogenase;Acetohydroxy_acid_isomeroreductase,_NADPH-binding_domain
20	54.0541	PF02254.17;PF02826.18;PF03446.14;PF03807.16;PF07991.11	TrkA_N;2-Hacid_dh_C;NAD_binding_2;F420_oxidored;IlvN	TrkA-N_domain;D-isomer_specific_2-hydroxyacid_dehydrogenase,_NAD_binding_domain;NAD_binding_domain_of_6-phosphogluconate_dehydrogenase;NADP_oxidoreductase_coenzyme_F420-dependent;Acetohydroxy_acid_isomeroreductase,_NADPH-binding_domain
1	2.7027	PF02254.17;PF02826.18;PF07991.11	TrkA_N;2-Hacid_dh_C;IlvN	TrkA-N_domain;D-isomer_specific_2-hydroxyacid_dehydrogenase,_NAD_binding_domain;Acetohydroxy_acid_isomeroreductase,_NADPH-binding_domain
2	5.40541	no_domain	-	-
4	10.8108	PF02826.18	2-Hacid_dh_C	D-isomer_specific_2-hydroxyacid_dehydrogenase,_NAD_binding_domain
37	100	total	-	-
Cluster_272
# genes	%	Accession	Name	Description
26	100	PF16825.4	DUF5075	IGP_family_C-type_lectin_domain
26	100	total	-	-
Cluster_318
# genes	%	Accession	Name	Description
13	59.0909	PF00226.30	DnaJ	DnaJ_domain
9	40.9091	no_domain	-	-
22	100	total	-	-
Cluster_390
# genes	%	Accession	Name	Description
1	5.88235	PF05743.12	UEV	UEV_domain
16	94.1176	PF05743.12;PF13920.5	UEV;zf-C3HC4_3	UEV_domain;Zinc_finger,_C3HC4_type_(RING_finger)
17	100	total	-	-
Cluster_474
# genes	%	Accession	Name	Description
9	64.2857	PF01363.20	FYVE	FYVE_zinc_finger
5	35.7143	no_domain	-	-
14	100	total	-	-
Cluster_534
# genes	%	Accession	Name	Description
11	91.6667	PF05014.14	Nuc_deoxyrib_tr	Nucleoside_2-deoxyribosyltransferase
1	8.33333	no_domain	-	-
12	100	total	-	-
Cluster_683
# genes	%	Accession	Name	Description
10	100	PF05608.11	DUF778	Protein_of_unknown_function_(DUF778)
10	100	total	-	-
Cluster_690
# genes	%	Accession	Name	Description
9	90	PF04161.12	Arv1	Arv1-like_family
1	10	no_domain	-	-
10	100	total	-	-
Cluster_694
# genes	%	Accession	Name	Description
1	10	no_domain	-	-
9	90	PF00561.19;PF12146.7;PF12697.6	Abhydrolase_1;Hydrolase_4;Abhydrolase_6	alpha/beta_hydrolase_fold;Serine_aminopeptidase,_S33;Alpha/beta_hydrolase_family
10	100	total	-	-
Strain specific
Shared TCC and Dm28c

## Sheet: Dm28c_hypothetical_relevant_domains
Cluster_82
# genes	%	Accession	Name	Description
20	37.7358	PF08303.10	tRNA_lig_kinase	tRNA_ligase_kinase_domain
18	33.9623	no_domain	-	-
6	11.3208	PF08302.10	tRNA_lig_CPD	Fungal_tRNA_ligase_phosphodiesterase_domain
9	16.9811	PF08302.10;PF08303.10	tRNA_lig_CPD;tRNA_lig_kinase	Fungal_tRNA_ligase_phosphodiesterase_domain;tRNA_ligase_kinase_domain
53	100	total	-	-
Cluster_230
# genes	%	Accession	Name	Description
20	95.2381	PF16825.4	DUF5075	IGP_family_C-type_lectin_domain
1	4.7619	no_domain	-	-
21	100	total	-	-
Cluster_283
# genes	%	Accession	Name	Description
12	70.5882	PF06813.12	Nodulin-like	Nodulin-like
5	29.4118	no_domain	-	-
17	100	total	-	-
Cluster_365
# genes	%	Accession	Name	Description
2	15.3846	PF05743.12	UEV	UEV_domain
11	84.6154	PF05743.12;PF13920.5	UEV;zf-C3HC4_3	UEV_domain;Zinc_finger,_C3HC4_type_(RING_finger)
13	100	total	-	-
Cluster_367
# genes	%	Accession	Name	Description
1	7.69231	no_domain	-	-
12	92.3077	PF07909.10	DUF1663	Protein_of_unknown_function_(DUF1663)
13	100	total	-	-
Cluster_415
# genes	%	Accession	Name	Description
1	9.09091	no_domain	-	-
10	90.9091	PF00650.19	CRAL_TRIO	CRAL/TRIO_domain
11	100	total	-	-
Cluster_454				Descripcion(es)
# genes	%	Accession	Name	Description
8	80	PF02493.19	MORN	MORN_repeat
1	10	PF00225.22;PF02493.19	Kinesin;MORN	Kinesin_motor_domain;MORN_repeat
1	10	PF00169.28;PF02493.19	PH;MORN	PH_domain;MORN_repeat
10	100	total	-	-
Cluster_542
# genes	%	Accession	Name	Description
2	25	PF00400.31;PF08154.11	WD40;NLE	WD_domain,_G-beta_repeat;NLE_(NUC135)_domain
1	12.5	PF02825.19	WWE	WWE_domain
4	50	PF00400.31	WD40	WD_domain,_G-beta_repeat
1	12.5	PF00400.31;PF12894.6	WD40;ANAPC4_WD40	WD_domain,_G-beta_repeat;Anaphase-promoting_complex_subunit_4_WD40_domain
8	100	total	-	-
Strain specific
Shared TCC and Dm28c
