# Supplementary material for: Expanding an expanded genome: long-read sequencing of Trypanosoma cruzi
Source: Microb Genom. 2018 Apr 30;4(5):e000177. doi: 10.1099/mgen.0.000177 (PMC5994713; doi:10.1099/mgen.0.000177)
Supplement: Supplementary File 5 [file mgen-4-177-s005.xls]

## Sheet: Table S4
Table S4. Number of gene copies in previously considered as single copy genes
	Copy number per haploid genome
Gene Name	TCC	Dm28c
gp72	1	1
kap 3	1	1
lyt 1	1	1
calreticulin	1	1
dhfr-ts	1	1
cub	1	1
lipoamide dehidrogenase	7	6
msh2	4	2
hgprt	4	4
