# Supplementary material for: Expanding an expanded genome: long-read sequencing of Trypanosoma cruzi
Source: Microb Genom. 2018 Apr 30;4(5):e000177. doi: 10.1099/mgen.0.000177 (PMC5994713; doi:10.1099/mgen.0.000177)
Supplement: Supplementary File 6 [file mgen-4-177-s006.xls]

## Sheet: TCC_TR
Group	Number of periods	Total length	Period length	%genome	Intra period identity %	Intra period indels %	Period sequence	Annotation
2	13535.3	40838	3	0.047	95.0201	1.4083	TTA	35 hypothetical_protein,_conserved; 3 serine/threonine_protein_kinase,_putative; 2 Multisite-specific_tRNA:(cytosine-C(5))-methyltransferase,_putative; 2 phosphatidylglycerolphosphate_synthase,_mitochondrial,_putative; 1 ATP-dependent_DEAD/H_RNA_helicase,_putative; 1 CYC2-like_cyclin,_putative; 1 heat_shock_protein_70_(hsp70),_putative; 1 hypothetical_protein; 1 hypothetical_protein,_conserved_(p…
3	2494.3	7449	3	0.009	93.5699	1.88601	TGT	33 hypothetical_protein,_conserved; 4 protein_kinase,_putative; 2 CCR4-NOT_transcription_complex_subunit_1; 2 hypothetical_protein; 2 protein_transport_protein_SEC23,_putative; 2 RNA-binding_protein_6,_putative; 1 5'-3'_exoribonuclease_A,_putative_(fragment); 1 dual_specificity_protein_phosphatase,_putative; 1 frataxin-like,_mitochondrial_precursor,_putative; 1 kinesin,_putative; 1 kinetoplastid_…
5	726.5	2593	3	0.003	91.5319	2.46809	CTG	20 hypothetical_protein,_conserved; 3 Mucin-associated_surface_protein_(MASP),_subgroup_S001; 2 hypothetical_protein; 1 2-oxoglutarate_dehydrogenase,_E2_component,_dihydrolipoamide_succinyltransferase,_putative; 1 cysteine-rich,_acidic_integral_membrane_protein_precursor; 1 DNA_topoisomerase_II,_putative; 1 eukaryotic_translation_initiation_factor_4_gamma_4; 1 helicase,_putative; 1 hypothetical_p…
6	559.4	1915	3	0.002	91.1628	2.04651	AAG	7 hypothetical_protein,_conserved; 4 Mucin-associated_surface_protein_(MASP),_subgroup_S097; 2 Mucin-associated_surface_protein_(MASP),_subgroup_S061; 2 Mucin-associated_surface_protein_(MASP),_subgroup_S062; 2 Mucin-associated_surface_protein_(MASP),_subgroup_S070; 1 Mucin-associated_surface_protein_(MASP),_subgroup_S068; 1 Mucin-associated_surface_protein_(MASP),_subgroup_S136;
7	511	1559	3	0.002	92.8684	1.07895	TCC	14 hypothetical_protein,_conserved; 2 nucleosome_assembly_protein,_putative; 2 protein_phosphatase_inhibitor_2_(ipp-2),_putative; 1 histone_deacetylase,_putative; 1 Mucin-associated_surface_protein_(MASP),_subgroup_S015; 1 retrotransposon_hot_spot_(RHS)_protein,_putative; 1 ubiquitin_hydrolase,_putative;
9	325.1	980	3	0.001	93.8846	0.461538	CAC	5 mucin_TcSMUGS,_putative; 3 hypothetical_protein,_conserved; 3 surface_protease_GP63,_putative; 2 conserved_protein; 1 kinesin,_putative; 1 Voltage-dependent_calcium_channel_subunit,_putative;
12	336	1056	3	0.001	91.9048	0	TCA	7 hypothetical_protein,_conserved; 3 Mucin-associated_surface_protein_(MASP),_subgroup_S002; 2 RNA-binding_protein_6,_putative; 1 Mucin-associated_surface_protein_(MASP)_(pseudogene); 1 nucleolar_RNA-binding_protein,_putative; 1 trans-sialidase,_Group_II,_putative; 1 ubiquitin-protein_ligase,_putative;
16	187	561	3	0.001	93.9231	0.615385	GTA	1 hypothetical_protein,_conserved; 1 lipoic_acid_synthetase,_mitochondrial_precursor,_putative; 1 mucin_TcMUCI,_putative;
24	141.8	424	3	0	86.4	1.3	GGC	6 dispersed_gene_family_protein_1_(DGF-1),_pseudogene; 2 dispersed_gene_family_protein_1_(DGF-1),_putative; 1 ubiquitin_hydrolase,_putative;
101	22.7	68	3	0	100	0	GAC	1 hypothetical_protein,_conserved; 1 mucin_TcMUCI,_putative;
4	1686.1	6780	4	0.008	89.5688	6.33945	TAAA	2 SIRE 1 hypothetical_protein,_conserved;
11	306.1	1209	4	0.001	84.6667	10.4583	TTTG	-
17	168.3	672	4	0.001	85.3846	7.61538	TTTC	-
19	521.7	2079	4	0.002	86.0833	6.25	ATAC	2 Hypothetical_repeat_protein;
26	140.8	564	4	0.001	91.8889	1	TGTC	-
30	109.5	438	4	0.001	88	1.57143	TATA	-
44	77.4	25715	4	0.03	87.5	0.75	GTGT	28 C/D_small_nucleolar_RNA_(snoRNA),_TB11C4C2 28 C/D_small_nucleolar_RNA_(snoRNA),_TB11C4C3 27 C/D_small_nucleolar_RNA_(snoRNA),_TB11C4C1 27 H/ACA_snoRNA,_TC11C4H3
61	38.7	154	4	0	82.6667	1	TCTC	-
104	22.3	88	4	0	84	7	GAAG	-
221	14	56	4	0	100	0	AGGC	-
222	10	40	4	0	100	0	AGGG	-
223	12.8	51	4	0	100	0	CAGC	-
224	13.5	54	4	0	100	0	TATC	1 beta_tubulin,_putative;
225	12	48	4	0	100	0	TGGA	-
226	14	56	4	0	88	0	TTAA	-
13	258.4	1261	5	0.001	85.3333	9.04762	AAAGA	-
14	294.6	1489	5	0.002	83.6667	10.2857	ATAAA	-
20	158	793	5	0.001	88.5833	7.41667	TTTTG	-
108	27.2	135	5	0	84.5	8	TATAT	-
227	10.6	53	5	0	100	0	TCTCT	-
228	20	98	5	0	90	1	TTGTG	-
8	3820.3	23106	6	0.027	90.9375	7.34375	AGGGTT	-
15	268	1599	6	0.002	79.8095	12.0952	TTTTTG	1 hypothetical_protein,_conserved;
21	170.1	1065	6	0.001	78.5	9	AGAGGA	6 Mucin-associated_surface_protein_(MASP),_subgroup_S068; 2 hypothetical_protein,_conserved; 2 Mucin-associated_surface_protein_(MASP),_subgroup_S061; 1 histone_deacetylase,_putative;
28	98.3	597	6	0.001	82.25	10.625	AAAAAT	-
31	65.7	382	6	0	86.1667	6.5	CGCCAC	2 dispersed_gene_family_protein_1_(DGF-1),_pseudogene; 2 dispersed_gene_family_protein_1_(DGF-1),_putative; 1 hypothetical_protein,_conserved; 1 mitochondrial_RNA_binding_complex_1_subunit,_putative;
47	49.9	299	6	0	80	13	GAAAAA	-
113	22.3	140	6	0	84	4	GCTGTT	2 hypothetical_protein,_conserved;
234	13.8	92	6	0	88	5	AGAAGG	-
235	10.5	63	6	0	82	0	GCTGCG	1 hypothetical_protein,_conserved;
236	25.3	152	6	0	80	19	GTGGCT	-
237	14	106	6	0	75	0	TCGTAG	1 mucin_TcMUCI,_putative;
238	21.3	128	6	0	93	0	TGGGTG	-
239	11.5	66	6	0	77	7	TTTATA	-
25	150.1	1143	7	0.001	75.2	16.1	TTTTTCT	-
244	14.1	100	7	0	81	14	AAACAAA	-
245	90	730	7	0.001	64	34	CATACAG	3 hypothetical_protein,_conserved;
246	17.9	129	7	0	73	22	TTTTCTG	-
23	142.3	1263	8	0.001	75.9091	12.7273	AAAAAGAA	-
67	526.8	4208	8	0.005	81	4.33333	AGTCCATG	-
68	37.2	300	8	0	77.6667	16.6667	TTCATTTT	-
115	479.3	3755	8	0.004	87.5	11.5	ATTCATGT	8 hypothetical_protein,_conserved;
248	53.1	425	8	0	93	0	CACAGTCT	2 Cornifin_(SPRR)_family,_putative;
249	31.5	252	8	0	92	0	CTGTGTGA	-
250	143.9	1148	8	0.001	90	1	GGGACTGC	1 hypothetical_protein,_conserved;
251	154.6	1248	8	0.001	83	6	TCATGGAT	-
252	12.9	110	8	0	83	7	TTTTTTTG	-
69	68.9	629	9	0.001	67.3333	18.6667	AGCAGCAGA	2 Mucin-associated_surface_protein_(MASP),_subgroup_S001;
117	25.5	220	9	0	72.5	9	ATAGTAATA	-
118	25.4	228	9	0	79	10	TTTCTTTTT	-
255	13.3	129	9	0	86	9	AGCGATGAC	1 bromodomain_factor_2_protein;
256	899.9	8156	9	0.009	66	21	CATTATTTT	-
257	13.6	122	9	0	98	0	CTACAACAA	-
258	12.1	109	9	0	75	11	CTGCTGGAC	1 trans-sialidase,_Group_II,_putative;
259	13.7	130	9	0	93	6	GCAAAAAAA	-
260	12.7	114	9	0	82	0	GGACCAGCG	1 Mucin-associated_surface_protein_(MASP),_subgroup_S053;
261	18.8	171	9	0	72	14	TAAAAAAAA	-
262	12.3	110	9	0	73	15	TGTTGTTTT	-
71	24	257	10	0	75.5	10	AAAAAAAAAG	-
72	23.1	267	10	0	92.5	5.5	AGCAAAAAAA	-
120	10.2	108	10	0	73	16	AAAAAACAAA	-
121	158.1	1597	10	0.002	96	3	ACAAGCATAC	1 hypothetical_protein,_conserved;
122	18.8	187	10	0	88	8	TAAAATAAAT	-
123	10.1	100	10	0	76	16	TTTGTTTTCT	-
127	11.5	133	11	0	77	14	AAAAACAAAAA	-
22	279.1	3698	12	0.004	65.9091	17.0909	CTTCTGCTGCTG	8 Mucin-associated_surface_protein_(MASP),_subgroup_S001; 1 Mucin-associated_surface_protein_(MASP)_(pseudogene);
78	29.6	336	12	0	71	19	GCAGCAGAGGCA	2 Mucin-associated_surface_protein_(MASP),_subgroup_S001;
79	33	396	12	0	80	2	GCAGGCTTGGCA	2 60S_ribosomal_protein_L7a,_putative;
80	26.6	296	12	0	78	13.5	GGAGGAAGAAGC	1 retrotransposon_hot_spot_(RHS)_protein,_putative;
132	12.8	159	12	0	68	15	CAGCAAAAGCAG	1 Mucin-associated_surface_protein_(MASP),_subgroup_S001;
133	146.4	1771	12	0.002	72	16	CAGCCATACATA	3 hypothetical_protein,_conserved;
134	10.4	125	12	0	97	0	CAGCTCCACCAC	1 hypothetical_protein,_conserved;
135	12.6	151	12	0	73	7	CTTCGCAGCAGG	1 60S_ribosomal_protein_L7a,_putative;
136	10.2	120	12	0	70	17	GCTGCCTTTGCT	1 Mucin-associated_surface_protein_(MASP),_subgroup_S001;
137	15.6	190	12	0	70	14	TCTTCTGCTGCT	1 Mucin-associated_surface_protein_(MASP),_subgroup_S001;
138	36.9	454	12	0.001	78	19	TTATATTTATTA	-
140	15.5	202	13	0	79	18	CAGCCACAGCCAG	-
82	32.5	486	14	0.001	67.5	20.5	ATTATTTCATTATG	-
141	41.4	609	14	0.001	72	21	GTACCCGTATGTAT	-
142	45.2	644	14	0.001	64	26	TCATTATTTCATTT	-
51	271.3	5123	15	0.006	88.6667	4.66667	CCAGCGGAGCCCAAA	2 trans-sialidase,_Group_IV,_putative; 1 hypothetical_protein,_conserved; 1 hypothetical_protein,_conserved_(fragment);
144	21.4	321	15	0	93	0	CAATGGACGCTTCTG	1 surface_protease_GP63,_putative;
145	12.4	186	15	0	88	0	CAGTGGACGCTTCTG	1 surface_protease_GP63,_putative;
146	24.7	369	15	0	73	11	CGCGAAGCCGGAAGA	1 Present_in_the_outer_mitochondrial_membrane_proteome_22;
147	21.7	332	15	0	65	19	GAAGCAGCAACAGCA	1 Mucin-associated_surface_protein_(MASP),_subgroup_S001;
148	16.3	243	15	0	63	20	GCAGCAGCAGAAAAA	1 Mucin-associated_surface_protein_(MASP),_subgroup_S001;
149	15.3	224	15	0	76	10	TCGTCTTCATCATCG	1 hypothetical_protein,_conserved;
150	28.9	430	15	0	67	2	TGTCTTCCGGCTTCG	1 hypothetical_protein; 1 Present_in_the_outer_mitochondrial_membrane_proteome_22;
151	12.6	183	15	0	81	16	TTTATTTATTATTTA	-
152	12.3	199	15	0	74	12	TTTTTTTTTTTTCTT	-
153	10.7	171	16	0	96	0	AATCCATCAGTCCATA	-
154	88.2	1403	16	0.002	94	1	TAGGCATGCATACATA	1 hypothetical_protein,_conserved;
32	107.9	2461	18	0.003	67.6	15.8	CTGCTGCTGCTGCTGCTTTTG	5 Mucin-associated_surface_protein_(MASP),_subgroup_S001;
86	124.7	2227	18	0.003	93	6	CATACAGCCATACACATG	3 hypothetical_protein,_conserved;
87	121.3	2169	18	0.002	90.5	7	TATGGGGGACGATAACCT	-
156	10.8	195	18	0	98	0	ACATGCATCCATATACAT	-
157	23	429	18	0	66	14	AGCAGAAGCAGCAGCAAC	1 Mucin-associated_surface_protein_(MASP),_subgroup_S001;
158	44.3	791	18	0.001	93	1	AGCCATATACATGCATAC	2 hypothetical_protein,_conserved;
159	27.3	492	18	0.001	98	0	CCATATACAGCCATACAG	2 hypothetical_protein,_conserved; 1 hypothetical_protein,_conserved_(fragment);
160	17.6	316	18	0	96	0	GAGTCCCCCGGCGACGAC	-
161	14.7	265	18	0	92	1	GTGACGACAAGACCTCCG	1 cellulosomal_scaffoldin_anchoring_protein,_putative;
162	17.7	380	19	0	71	22	ATAAGGTGTTATCATCCCC	-
163	28.1	533	19	0.001	100	0	CATACCATACATACGTGTA	-
55	348.8	7110	20	0.008	77.6667	18.6667	TCCCGCATAAGGTGTTATCA	-
165	11.8	225	20	0	68	18	AAAAGCAGCAGCAGAAGCAG	1 Mucin-associated_surface_protein_(MASP),_subgroup_S001;
166	17.9	357	20	0	100	0	ATATATATAGGCATGCATAC	-
167	12.6	261	20	0	70	26	ATGTCATTATTTCATTATTC	-
168	20.2	394	20	0	67	16	GCTGCTTTGCTGCTGCTGCT	-
56	59	1233	21	0.001	92.3333	0.333333	GCGAAGGCTGCTGCTGCACCT	3 60S_ribosomal_protein_L19,_putative;
89	27.9	710	21	0.001	70.5	15	AGCAGCAACAGCAGCAAAAGC	1 Mucin-associated_surface_protein_(MASP)_(pseudogene);
90	37.6	780	21	0.001	92.5	1	TGGAGCAGCAGCCTTCGCGGG	2 60S_ribosomal_protein_L19,_putative; 2 hypothetical_protein,_conserved;
170	17.2	358	21	0	76	11	CAGCAGAAGCAGAAGCAGCAG	1 Mucin-associated_surface_protein_(MASP),_subgroup_S001;
171	25.2	558	21	0.001	73	14	CAGCAGGCAGGCGGCTTTGGT	1 Nuclear_pore_complex_protein_158_(pseudogene);
172	14.5	305	21	0	97	0	CCAGGGAATCCACCAGCACCG	1 antigenic_protein,_putative_(fragment); 1 Hsc70-interacting_protein_(Hip),_putative;
173	46.2	981	21	0.001	61	13	CCGCCAGCCTCTCATTCTCCT	1 Flagellar_attachment_zone_protein_1,_putative;
174	12.2	257	21	0	95	0	CCTGGCTGAGGCGGTCCGTAT	1 hypothetical_protein,_conserved;
175	15.9	333	21	0	89	0	CGCCTCAGCCAGGATACGGGG	1 hypothetical_protein,_conserved;
176	18.3	381	21	0	92	1	GCCTTCGCGGGTGGAGCAGCG	1 60S_ribosomal_protein_L19,_putative; 1 hypothetical_protein,_conserved;
177	13.6	286	21	0	72	15	GCTTCTGCTGCTGCCTTTGCT	1 Mucin-associated_surface_protein_(MASP),_subgroup_S001;
178	19.8	418	21	0	66	15	GGCAGCAGCAGAAGCAGCAGA	1 Mucin-associated_surface_protein_(MASP),_subgroup_S001;
179	19.4	411	21	0	64	16	TTCTGCTGCTTCTGCTGCTGT	1 Mucin-associated_surface_protein_(MASP),_subgroup_S001;
180	14.2	301	21	0	69	19	TTTTCTGCTGCTGCTTTTGCC	-
41	244.2	5157	22	0.006	83.75	11.75	AACACACCTTATGCGGGATGAT	-
182	58.9	1665	23	0.002	75	20	GCCGCCTGGCTGAGGAAGCAGCC	-
183	97.6	2340	23	0.003	75	15	TCACCACAAGGAGCCAACCACGA	-
57	67.5	1623	24	0.002	93	0	GAGTGTGCCTGCGCCTCCAACTGC	3 hypothetical_protein,_conserved;
91	59.9	1431	24	0.002	95.5	0.5	GTTGGTGGTGCTGGCACTGCTGCT	2 hypothetical_protein,_conserved; 1 Hypothetical_repeat_protein;
184	61.5	1485	24	0.002	77	14	ACCACGAAGGAGCCAACCACGATC	-
185	151.5	3783	24	0.004	74	13	ACCACGAAGGTGCCAACGACGACC	1 hypothetical_protein,_conserved_in_T._vivax;
186	15.4	379	24	0	73	15	CACCACGAAGGCGCCAACTACGAT	1 mucin_TcMUCII,_putative; 1 mucin_TcMUCI,_putative_(fragment);
188	23.5	562	24	0.001	70	20	CCACGAAGGCACCAACCACGATCA	1 mucin_TcMUCI,_putative_(fragment);
189	69.8	1675	24	0.002	87	2	CGTTGGGCACGCTCCTCAGCCTCT	1 Cornifin_(SPRR)_family,_putative; 1 membrane_associated_protein,_putative;
190	12.7	305	24	0	94	0	CTTTGTCTTTCTTCTTCCTCACGC	1 retrotransposon_hot_spot_protein_(pseudogene),_putative;
191	72.8	1742	24	0.002	89	3	GTTGAGCACGCTTCTCAGCCTCTC	1 R27-2_protein,_putative;
192	15.8	380	24	0	98	0	TCACCGAAGCCACGGCCACCACGA	1 hypothetical_protein,_conserved;
58	206.3	6209	27	0.007	84.6667	8.66667	AAGCACGCCGCCTGGCTGAGGAAGCAG	17 C/D_small_nucleolar_RNA_(snoRNA),_TB10C3C1
92	88	2345	27	0.003	79	9	AAGCAGGCTGAGGAAGAGGCAGCACGT	2 kinetoplast_DNA-associated_protein,_putative;
93	23.8	644	27	0.001	89.5	1	GGAGGTATGGGCAGTATGTACGGCATG	2 Present_in_the_outer_mitochondrial_membrane_proteome_22;
187	34.5	907	27	0.001	83	9	CAGCCAGGCGACGTGCTTCTGCTT	2 C/D_small_nucleolar_RNA_(snoRNA),_TB10C3C1
193	20.2	549	27	0.001	65	27	CATATACATGCATACAGCCATATACAG	3 hypothetical_protein,_conserved;
194	65	1729	27	0.002	76	8	GCAGGCTGAGGAGGAGGCCGCACGCAA	1 kinetoplast_DNA-associated_protein,_putative;
33	309.2	11614	30	0.013	86.2	4	TGCCAGACGGAAGGCTGCAGAGGAAGAAGC	7 hypothetical_protein,_conserved; 5 hypothetical_protein; 1 kinetoplast-associated_protein-like_protein;
94	119.9	3598	30	0.004	92.5	0	AAATCAGCAGAGCCCAAACCAGCGGAGCCG	2 trans-sialidase,_Group_IV,_putative;
95	96.9	2903	30	0.003	96	0	CTGCACCTGCTGCACCGGAACCACCAAGGG	3 hypothetical_protein,_conserved; 2 hypothetical_protein,_conserved_(fragment); 1 hypothetical_protein,_conserved_(pseudogene);
96	43	1289	30	0.001	95	0	TTCGGGACAGCGGCCAACACAGCTGGTGGC	1 Cornifin_(SPRR)_family,_putative; 1 hypothetical_protein,_conserved; 1 nucleoporin_(NUP54/57),_putative;
97	136.4	4363	30	0.005	89.5	6.5	TATTGTCCTCCACTACTGTCCCAAAAAAAAAA	-
169	13.5	491	30	0.001	69	16	AACAGCAGCAAAAGCAGCAGA	1 Mucin-associated_surface_protein_(MASP),_subgroup_S001;
195	79.1	2373	30	0.003	87	2	ATGTTCAGGAATTGGTGACCCCGGCTGAGG	1 hypothetical_protein,_conserved; 1 orthologous_HASP;
196	41.9	1255	30	0.001	88	4	CGCTTGATGCCTCTTCTCCGCTTCCTCCTC	1 hypothetical_protein; 1 hypothetical_protein,_conserved;
197	35.4	1063	30	0.001	90	0	CGGAGGAAGAAGCGGAGAAGAGGCGCCAAG	1 hypothetical_protein,_conserved;
198	15	449	30	0.001	89	3	CTCCTCGCCTCCTCTTCCTGTTCAGCACGT	1 hypothetical_protein,_conserved;
200	24.4	810	32	0.001	85	6	CCGGAGGGGGAATGCGCGCCAAGGAAGCTTTG	1 hypothetical_protein,_conserved;
201	22.6	746	33	0.001	86	4	ATTCCCCCTCCAGAAAAGCTTCCTTGGCGCTGC	1 hypothetical_protein,_conserved;
202	10.8	357	33	0	95	0	CGATCGCCACCGCGTCCTCCACGGAAGCCACCA	1 nucleolar_RNA-binding_protein,_putative;
18	214.5	7792	35	0.009	87.6667	6.5	ACGGGAGTCGAGGGCGTACTGTGGGCACTGCTGTCA	1 trans-sialidase,_(fragment); 1 trans-sialidase,_Group_I,_putative; 1 trans-sialidase,_putative;
98	127.8	4601	36	0.005	93.5	0	GATGGTTTGTCACCTGCAGCGGCCTGTCCAAATGGT	2 cysteine-rich,_acidic_integral_membrane_protein_precursor; 2 surface_antigen_2_(CA-2),_putative; 1 hypothetical_protein,_conserved;
203	14.1	509	36	0.001	98	0	CATGCATCCTTCTGACTGCCTCTTCCTCGGCCACCT	1 kinetoplast_DNA-associated_protein,_putative;
204	31.6	1128	36	0.001	72	7	GGCCTGTCTGTGGGTGGCTTGTATGCTCCAGCCGAT	-
205	20.1	793	37	0.001	84	8	AAAGTGTATTTCCACTACTGTGCCACAAAAACAAAAA	-
99	81.7	3152	38	0.004	78	14.5	AATATTGTCCTCTATTACTGTTCCACAAAAAAAAAAAA	-
100	94.3	4546	39	0.005	69	21.5	CAATATTTTCTTTTTTTTTTGCAGAACAGTAATAGAGGA	-
206	13.1	511	39	0.001	91	0	GAATAGCAGCAGGGCCATTACCGGGAACGGGAGCACCAG	1 Mucin-associated_surface_protein_(MASP),_subgroup_S043;
207	33.7	1338	39	0.002	89	8	TAAAAAACAACTTTTTCTTTTTTTTTTGTGAAACAGTAG	-
27	196.4	27015	41	0.031	85.875	5.625	CTCACCGCGCAGCTCCTCGTTCTCCGCACGAAGCTCCTCCAGCTGCCGCTGCAGATCCTCCGCCTGCTCACTCACCTCCTGCAGTGCACGGGTCTTATCCTCGTG	7 hypothetical_protein,_conserved; 1 hypothetical_protein,_conserved_(pseudogene); 1 paraflagellar_rod_protein_(fragment);
29	136.2	6091	41	0.007	88.4286	6.42857	GACAATGAGAAGCTCGCAGAGGAACTTGCGCAGAGGGAGGCT	3 R27-2_protein,_putative;
59	305	12607	42	0.014	83.3333	9	GCCGTGGCGGAGAATGCCCAGCTGCAGAAGGAGAGGGATGAC	1 hypothetical_protein,_conserved;
60	184.8	11629	42	0.013	95.3333	1.33333	TTCTCCGCTGCCTTCTGCTCAAGCTCATCCGCCAGCCTCTCA	3 Flagellar_attachment_zone_protein_1,_putative; 3 hypothetical_protein,_conserved;
208	43.9	1844	42	0.002	92	2	CAGCAGCAGGTGCCGACGTGTGCGTGGCAGAGCCGAAGCCAC	1 hypothetical_protein,_conserved;
209	110.2	5064	42	0.006	63	17	CAGGGCATCATCACGCTCCTGTAGCTGGCGCTCCAGCGCAGC	1 Present_in_the_outer_mitochondrial_membrane_proteome_17;
210	124.7	5166	42	0.006	91	4	TTCGGCAACCTTCGTGGCTTCAGCTGCCTTCTGCTTCTCCGC	2 hypothetical_protein,_conserved; 1 R27-2_protein,_putative;
211	17.6	747	42	0.001	93	5	TTCTCCGCGGCCTTCTGCTCAAGCTCCTCCGCCAGCCTCTCA	1 Flagellar_attachment_zone_protein_1,_putative;
212	44.1	1872	42	0.002	91	6	TTTGGCTCTGCCACGACCACGTCGGCACCTGCTGCTGGTGGC	1 hypothetical_protein,_conserved;
43	72.4	3249	45	0.004	96.5	0.5	CCTCACTTCGTTCATGGGACGAACCCTCGCTCATGGAGCTGCCAC	2 hypothetical_protein,_unknown_function;
214	65.7	2959	45	0.003	88	0	AAATCAGCGGAGCCGAAATCAGCGGAGCCGAAATCAGCGGAGCCG	2 trans-sialidase,_Group_IV,_putative; 1 hypothetical_protein; 1 hypothetical_protein,_conserved;
215	23.4	1109	48	0.001	78	15	ACGACGATCACAACAATGGAGCCAACGACGATCACCACGAAGGCGCCA	1 mucin_TcMUCI,_putative_(fragment);
216	24	1151	48	0.001	96	0	CAACAGTCAACTGAATACCGAGGTCAACGAGGAAGCGCCGGTGAGAAG	1 hypothetical_protein,_conserved;
217	11.6	559	48	0.001	98	0	GAGGTCGACAGCATCGCCTGTTGCTGCTGTGGAGATGGCTGTGCCATG	1 hypothetical_protein,_conserved;
218	12.7	605	48	0.001	96	1	GCGATGCTGTCGACCTCCATGGCACGGCCATCCCCACAGCAGCAACAA	1 hypothetical_protein,_conserved;
219	110.9	5446	48	0.006	86	8	GGTGCCAACCACGATCACAACAATGGAGCCAACCACGATCACCACGAA	-
220	19	911	48	0.001	95	2	TTCTCACCGGCGTCTCCTCATTGACCTCGGCATTCAGTTGAGTGTTGC	1 hypothetical_protein,_conserved;
10	366.8	537545	54	0.617	95	2.92	ACCGCCCTACCATTTTTTATTTCTTGCGGCGGCCAACCCCGGCAGTAAGGACAAAAAAAAGAATCGCGTTTTCTTTAATGTTTTTCCTGTTTGGGGGCGGGGATCTTTGTTTTCTATGATTGCCTCTTTTTTTTTGTCTGTTCCAGGTTGGTTTTGAGGACGCTTGATGTGCCTGCTGGGTGATCGCCGGCTTTTTTATTGGTGATTGCGTATTTTTGGCTTACCGGTGTGCCGCTCAGCGCCATTTTGTTTTACTTCTTTTCTGCTTATTGGGGCGTGTTGTTATTCGTCACGCGTCAGCACACACCGAGCAACATGTCAAAAAAAAAAAATGCAGGTTTTTTCCCCCTCGCGAGGGCCTCGGCAGCCACAATCCTGTGCGTGCGTGCATTCTCAGCG…	341 TcTREZO 4 surface_protease_GP63,_putative;
106	55.1	2972	54	0.003	94.5	0	GAAAGGGACGGGCACACCAGCTCACACTGCGTCACCCTCACTAACGGAGACCGG	1 cellulosomal_scaffoldin_anchoring_protein,_putative;
107	61.7	3332	54	0.004	94	0	GGCACTCCAGCTCACACTGCGTCACCCACCTTAACGGAGACCGAGAAAAGGACG	1 cellulosomal_scaffoldin_anchoring_protein,_putative;
45	102.9	6165	60	0.007	95.5	0	AGTCGAAGACGGTGCCCCAAACACGTTCTTGAAAGGAGACTCCGCGGGTGGCTTCGCAGC	4 hypothetical_protein,_conserved; 1 hypothetical_protein_(fragment);
46	50.1	4225	60	0.005	93.75	1	CCTTGTCCCTGAACGGGCATGCCACCACGACCGCCAAACGATGGCTGACGCTGCATGCCT	-
109	24.4	1466	60	0.002	94.5	2.5	CCATATCAGTGCGTTTCATGTACGCCTGGTCGGAATCCGCATCGCCCTTGTACGCCTGGC	2 hypothetical_protein,_conserved;
110	56	3362	60	0.004	95.5	0	CCATTCTCGGCTACAACACAGCCGTTGGGAGGCACGGGTGTGACCACGGCAACGACACAG	2 hypothetical_protein,_conserved;
111	29	1740	60	0.002	96	0	GGCGGCGTTGCCATGACATTTGGGAACGATGAGCAGCCAGCAAACGTCACTGCACGGCGG	2 hypothetical_protein,_conserved;
229	11.6	697	60	0.001	97	0	TAGTCGCCCTGGTTGCCCTGATCACCGTAGTCACGTCTGCCGCCACCACGTTGACCGCCA	1 mitochondrial_oligo_U_binding_protein_TBRGG1,_putative; 1 Nucleoporin;
230	18.5	1163	63	0.001	93	0	ACGGTCCGGAAGGGAGGGAAGGGAGCGAGGCTACCCCGAAGAGAAAGAGGACTCAAGGAGGGA	-
232	15.6	1029	66	0.001	76	10	CTGTTACCGAAGCTGAAAGGGTTCGACGGGGCAACGGGCTTGTCAGCTGGAGCCGCACCGCCACTG	1 hypothetical_protein,_conserved;
233	16.5	1141	69	0.001	95	0	AGGGTTTCAGAGGTGCGGGTCCCTACGGAGGCATGGGCGGTAATGGTGCGGTACCCATGGGCGGAATGG	1 Present_in_the_outer_mitochondrial_membrane_proteome_22;
241	17.7	1273	72	0.001	96	0	GAGCCTCCCGTTGCAGTCAAGCAGCGTGGGCGACCGAGAAGGACGACGCTGACGGTGCCCGATGCATCCGAC	1 hypothetical_protein,_conserved;
242	17.3	1242	72	0.001	96	0	TGCAGTCGCAGCTGAAGGAGTCGCGTCGTGGAGAGGAGAAGCTGGACGCCCTGCAGCGTCAAAATGAGGAGT	-
243	15.7	1180	75	0.001	97	0	TCCTGCGATCACGGGCAGCACGAGAGTTGTCGCGGGCATCACGCTCAACAGGACTGCGGGGTTCATCCTCACGAT	2 hypothetical_protein,_conserved;
65	83.8	6781	81	0.008	97.6667	0	CTCCTCCACGGCACTGATCATGCCCCTCCCGTTGCGCACGGTGCTGGTGCCTTCCGTGCCACGCAGTAGCACCTTCGCCTT	-
66	153.5	12865	84	0.015	96.6667	1.33333	GAGGAGCTTGCCGAAAACCTGCGGGCCACGGAGGACGCGAAGGCCGAGGTGGAGAGGAACCTCGAGTCCGTGACCGCTGAGCGC	1 hypothetical_protein,_unknown_function;
253	43.1	4467	90	0.005	98	0	ACTCAGCTCCCTCTCCGTGTCCGCAGGGACAATGTCCTCCGTGCTGTGCAGCGGCGGCGCGGCCTCCCTCTCAGCATCCTCCGCAGGCTC	1 Paraflagellar_Rod_Proteome_Component_9,_putative;
35	166.8	17660	91	0.02	81	12.4	CAGCGCGAGCACCGCCTGGGTCTGGATCACGACGAGGCGCAGCCGTTGGAGGCCGCCCTGCTTGAGGACGAGGCGCCGCATGCGGTTGTTGAGCGA	-
119	21.9	2309	103	0.003	66	24	ATAATGAAAATAATGACATAATCATAACATAATCATAACAATGAAATAATCAAAACAATGAATCATAACATAATGAACATAATGAAATAATGAAAATAATGAC	-
36	137.6	20337	114	0.023	94	3	CGCGCCTTGCCGCAGGAAGAGGAAGAGGATGTGGGGCCGCGCCACGTTGATCCCGACCACTTCCGCTCGACGACTCAGGACGCGTACAGGCCCGTTGATCCCTCGGCGTACAAG	7 microtubule-associated_protein,_putative_(fragment); 3 microtubule-associated_protein,_putative; 2 hypothetical_protein,_conserved; 1 Flagellar_attachment_zone_protein_10,_putative; 1 hypothetical_protein,_conserved_(fragment);
37	92.3	12995	114	0.015	95.75	1.25	GGAGGCCGCAGCATGGAGTCGTTGCCCCAGAGTGTTACTGTGGTTCCTCGTAGTGAACGTCCCATGAGCAGGAAGTCGTTTGATGTCTCATTGGTGCACGAGAACGAGATGGAG	3 hypothetical_protein,_conserved;
73	84.2	9846	117	0.011	97.5	0	AGCTGCGGGAGCACCTTGCCGCCACGAGCGATGATCTGGGTAGGCAGCTGCGTGCTGTGGAGCAGGCGAAGACGGAGGTGGAGCAGAGCCTGGAGGCAGTGACGACGGAGCGCGATG	1 FYVE_zinc_finger/Apolipoprotein_A1/A4/E_domain_containing_protein,_putative; 1 kinesin-like_protein,_putative_(fragment);
74	42.1	4928	117	0.006	97.5	0	CTCTCCGACTCAGAACCTCTGCGCCAGCAATGACCGTCGCACCTCTGTGCGCTGCTGCCAGGACGGCACTGCGCTCGGCTTCCTCCGCGTGCGATACGACATCACGGTCCTGCTGCT	2 hypothetical_protein,_conserved;
75	120.2	14014	117	0.016	98	0.5	GACGACGGAGGCGAGGCCGCTTGACGTGACTGTCGGTTCTGCGCTGCTCAGTGACTCGGCGGCAGTAACTGCCCCCGCGGACAGGGATGCGACTGCGCTCATGGCAACGGACGAGTT	-
76	28.8	3362	117	0.004	98	0	TTCACGGTGTCCACCCCGCTCTGCTCCCGGAGAGCGGCCAGTTCCTCGATGGTTCGCTCCAGCTCGCGCTGCACCTCCTCGCGCTGCTGCACGGCCTCGTCCAGCTGCGCACGCAGA	2 hypothetical_protein,_conserved;
125	22.1	2611	117	0.003	95	2	CGTGCTGCTGCTGCTGAGGATGCCGCTCGCCGTCGCTGTGCCGCTGCAAGGGAGAAGGAGGAGGCTGCGAAGCGCCTGGAGGCGGAGCTGGAGGAACGCACGAACGACCTGCAGGAG	1 hypothetical_protein;
126	13.5	1683	118	0.002	82	6	GGCCTGAACATCCTCAGTCGGGGCCACCAGTTCTCGAACGTTCTCAGCCGGAGCCACCAGTTCTCGAACGTTCTCAGCCGGGGCCACCAGTTCCTGAACATCCTCACTGGGGCCACCA	1 hypothetical_protein,_conserved;
128	13.9	1670	120	0.002	94	2	CTCTTGGACCGCCACGGAAGCATTCCGCATGTTCCGCATTGTGTTCGTGGAGCTGCTGTTGCCGGCCCCTTTAACCAAGATGCTACTTGCGGCAGCTCCCGACATAGGATTTTCGGAATC	-
129	10.1	1215	120	0.001	95	0	TCCAGGCTGTGGTGGATGCAAGGCGTACCACGCCAAGGAATGACGAGTACGATGATGACTATGAGTCCGAAACACCCGCTTCCGCTAAGAAGCGGCCCGCGGTGCTCTCGTCACAGGAGT	1 hypothetical_protein,_conserved;
130	11.1	1365	123	0.002	98	0	TGCCCAAGAAGAAGGGACGCCCAAAGAAGCTGAACGAGGCAGAGGATGCGGTGGCCGAAATGACATTAATGGAGGAACAGGAGGAGATGTCAGCAGCCGTCACGGAGGCGGAAGAGGCGCCAC	1 Tripartite_attachment_complex_protein_102;
50	50.5	6374	126	0.007	96	1.33333	GCGTGACCGTCCTCGTCGGCGGCAACAGGTCTCTCGGCCTCAGTCGGATATTCCTCGCCCTCGGGCACTGCACCGGAAACCTTCCTCGAGCCGCGGTGTTCCTCTGGGACTGAGGCTGTCTCCGGC	2 hypothetical_protein,_conserved;
131	47.4	5971	126	0.007	91	3	CTGGTGCGGCTCTCCAGCGCAGATTTTTCTCTGCTGTACTCCTCCAGCCTGTCCTTCAGCGCAGCCAGGGCATCATCACGCTCCTGTAGCTGGCGCTCCATGGCAGCCACGGCGTCAACACTCTCA	1 Present_in_the_outer_mitochondrial_membrane_proteome_17;
77	20.9	2698	129	0.003	98	0	GGCCTCGTCTCTCTCCCGTGCGGCGTCGCGCTGCATGGCCTCCGTGGCACCAACGGCTCGCTCCTGCTCCTGCCGAGCTTCCTCCAGCTCCCGCTCCAGCCGCTGCACCTCCTGCGTCAGTGTGGCCAC	2 hypothetical_protein,_conserved;
84	33.2	5386	162	0.006	99	0	GCGGAGCGCTGTGCGCACGACACTGCTGGCACAGTGGAGCAGCGCCACCGTGAGCAGCTGGCCACGCTGGAGGCCGCCCTGGAGCAGCAGCGGGCACAGCATGCCAGCGAGGTGGACGATCTTCGCGTGGCACTGGAGCGCGAGCGGCAGCGTGCGGAGGAC	2 hypothetical_protein;
39	55.8	10373	186	0.012	97.25	0	GCGTGGTGCACTCGGGAATATTCGCGCACCCACCTTTCCCGTCGCAGTCGGCGCCGTCCGAGCGCGGAAATGTTGCGACAATAACCCGGCTGGGTTGCGCCGCGCGTTCCGTGCGTGAAACAATTATTGTGCGATGTGCACCGTCATGGTGCGGTGCTTTAGCGCATGCGAGTTTCCCTGGGGGGA	-
1	41061.8	8303881	195	9.538	95.389	2.18265	GGAGGAATTTCGCGAGCTCTTGCCCACAATGGTGCTGCACTCGGCGGATCGTTTTCGAGCGGCTGCTGCACCACACGTTGTGGTCTATGTTTTTGTTTCGAATTATGAATGGCGGGAGTCAGAGGCACTCTCTTTCAATGTATGTTTGCGTGTTCACACACTGGACACCAAACAACCCTGAACTATCCGCTGCTT	Satellite 6 TcTREZO 1 VIPER
54	209.7	40860	195	0.047	97	0	GCACGAGCGAGCAGTGGAGGCGCTAGCCGCGGAGGAGGACGCCGCTCGCGGTCAGCTGGTCGGCGAGGAGCGCGAGGACATGTGTGGATTGCACCGCGATGCCGTGGATTCCGAGGAGAGAGCGGTGCGCCGCTGCCTGGAGCGCGGCGAGGCTGCAGCTGTGGACGAGCTCGGAGAGGAGTACAGGAGCGCGAC	5 Flagellar_Member_3; 1 FYVE_zinc_finger/Apolipoprotein_A1/A4/E_domain_containing_protein,_putative;
164	48.4	9882	204	0.011	99	0	CATTCATGCTCTCCTCAAGCGCAGCGATCTCCTTCGCGTTCCTGCGCGGGTCCTTCTCGAGCAGTTGCCTGCGCTCCTGCTCCATCGCAACAAAGTCGCTGTCGTCGTCGAGCGGCAGCTCTCGCAGCGGCACGCCCTCCGGCTTCTGGTCAAGGAACGCGCGGTCGGCAAGCTTCTTCTCGCGTGCCAGCTCCTGTGCGCGGG	1 calpain_cysteine_peptidase,_putative; 1 hypothetical_protein;
181	14.1	3125	222	0.004	99	0	CTCGGCGGTGACAGTGTAGAGCGGGGGCGCCGCATTCCGCGTGCTGGACGGTGTGGGTCTCGTGGAGCTCGCCGCCGACTGCAGTCCTGCAATTTGGGCTCGACGCGACTCTGCCTGCCGGCGGAAGGACTCCAGTCCTTCCTCCGCCCCACGCAATTTCTGCCGCGCGTCGTCGCGCTCCGCCTCCGCCTTCGCCTTGGCTGCCGCAACTGCCTCGTACTC	1 hook_complex_protein,_conserved;
40	132	36562	228	0.042	88	5.75	CGCCGCGCAGGCGCAGCACAAGGTGCAGCGTGGACTCCTTCTGGATGTTGTAGTCTGCGAGCGTGCGGCCGTCCTCCAGCTGCTTGCCAGCGAAGATCAGGCGCTGCTGGTCCGGCGGAATGCCCTCCTTGTCCTGGATCTTCGCCTTCACGTTCTCAATGGTGTCGCTGGATTCCACCTCGAGCGCGATCGTCTTGCCCGTCAGTGTCTTCACGAAGATCTGCATGC	5 polyubiquitin_(pseudogene),_putative;
42	71.9	29028	318	0.033	98.5	0.25	TGGCGCCTTCCTCCTTTCCTGTCCGCACCTTCTCGGCGAGCGCCTTCTTCTCGCCCTCCTCGGCGCTGCGGGCCTCGGCCAGCAGCCTCTCGGTCTCGGCCTGCAGCTCCTCCTTCTTCTTTCTCCTCTCCTCGGCCTGCTTCCGCTGCAGTTCCTCCTTGCGCGCCTTCGACTCCTCACGCTGCTGCTTGGCAAGCTCGACGCGCCGGCGCTCCTCCGCCTCGCGCGCCTCCTGCTGGGCCTTCAGTTCCTGCTCCAGCTGCCGCTTCGCCTCCTCGGCCTCCTTCGCCCTCCGCTCACGCTCCTGTTCCTGCCACC	-
199	27.5	8958	326	0.01	99	0	CCAATGAAAACAAAAATGAACGACACTGTTGGTGCGCCATACAGTGACTGGGCGTGGCGCGCAGCAGCCGTGGCCCCGCGCCATCTCCCCCCGTCGGCCAGCACCGCACACCCGCCACTTCCACGCAGCGATATACACGCAGCAGCTGCTGGTGGTGGCGGATCACGGAGTGGCAAAAGAAACGAGAAATAATTACAACAAACGGCACAGCGCAGTTAAGTTAAGCAAAGTAAGAACTTCGGGCGATGAAAACTTCACACACATTATCCAGAACATACAAGACAGTCAAGCCAACACTGGCAGAAAAGAAAGACAATAGAAAGGCG	-
102	120	53416	446	0.061	97.5	0.5	GCGCGCGGGCGCCGCAGCAAAAAAGAAAAATTGCTGACGCAGTTCCCGCGCCACATGTGGGGAAGCGAAGCGTCCGGAGGCTTCGTGGCAAAATCCGGAAAGGGGCCCGCGGAGCCTCATTTTCCATGTGTTTTTTTTTTTCCTTTTAAAAATTTCTTCTTGCCGTTTTTCCTAAATTTTTTCCCCCTGTTTTCATCATCTCCCGTGGCGTCGGCGGTTGCACATCGCGTGGCGCGTCGCCGGGTACGACCATACTTGGCCGAGTGCACCACATCCCGTCCGATTTGTGAAGTTAAGCGGCCACAGGCCTCGTTAGTACGGCGATCAGTGATGGCGCTGGAACCCGGGGTGCCGTACCCTTCCCACTTTTTTTTTTTCTTTCCGCCACCGCGCGCCGCC…	120 5S_ribosomal_RNA_(M5) 26 hypothetical_protein;
213	90.4	40889	449	0.047	92	3	GCGCGCCGCCAGTCGCTTCTTCACCGCGCCGGGGCGGGCGGTGGGTGGGCTCTCCGAGCGCGCGGGCGCCGCAGCAAAAAAGAAAAATTACTGACGCAGTTTCCGCGCCACATGTGGGGAAGCGAGGCGTCCGGAGGCTTCATGGCAAAATCCGGAAAAGGGCCTGCGGAGCTTCATTTTTAAATTTGTTCTTGCCTTTTTTCCTACCGTTTTTTTTTCTATTTTCATCATCTCCCGCGGCTCTTCCGTGGCTTGCCTGTCGCCGGCGGGCGGGCGGCTGCGCATCGCGTGGCGCGTCGCCGGGTACGACCATACTTGGCCGAGTGCACCACATCCCGTCCGATTTGTGAAGTTAAGCGGCCACAGGCCTCGTTAGTACGGCGATCAGTGATGGCGCTG…	62 5S_ribosomal_RNA_(M5) 2 hypothetical_protein;
103	29.8	13386	450	0.015	98.5	0	CAGACCGCACATGACGTGGATTCGTCTGATGGGCTCACCTTGCGGGAGCAACTGGCGGCGGCGCATGCAGCGATTGACCAGCTGTCCGCTGAGCGCAGCGCACAAGCAGAACGTGTGGCGGAGCTGACGGCAGCCGTTGCCCGTCTGGAGAGCAGCGCGGATGTCCCTGAGCGTGTGGTGGAGGCGCTTAGCGCGGAGCTGCGTGAGACACAGGACCGTCTCCGCCAGGCCGAGGAAGAGGCCAGCCAGCTTGCTGAGAGAATTGGCAGCTCGGAGGGACTTTGTGAGTCCGCTGTTGCGACCCGGTCCGCCGAAACCTCGCTTGCAGTACGGCTGTCGTCTGCGCTGAAGGCACTGGAGCAGCTTGCTGAGGAGCGTGAGACCTTGGCTCGGGGCTCC…	2 NUP-1_protein_(pseudogene),_putative;
105	95.3	48531	510	0.056	99	0	GCGCTACCGCGCGCTTGTGGGCGACGACGATGCGGGTGACCGCTGTGCGGACCGCGAGGACCCTTCGACGCGCGCGCAGTGCCTGCACGGTATCGAGTCTGCGCTGGCCGCCCTTGGCGTGGAGGAGAGTGAGGAGCCAGCGGCAGCGGCCATCATGAGAGCGGCCGAGGAGGCGAGAGCACGTGAAGAGGAACTGCACGACAGACTGGACGAGAGCGCAGCGCGCGGACGGGCGCTGGAGTCGAAGCTGAGCGAGCTGACGCGGGTCGCGGACAGCCTGCAGCGTGCGCTGGACGGCAGCGTGCTTGCCGTTGAGGACGAGGAGGACGCGAGCGCCGCTGGGGACCGCGCGGTGGAGGCGCTGAAACGCCTGTGCGAGGACTCGGTCACCGTCTCGGC…	30 hypothetical_protein,_conserved;
34	109.4	66924	614	0.077	96.4	2.6	GCGTTAGTTGAAAGGAGTTGTGTTCCACAACGGTTTTCAATTTTGATGAGGGGTCCTTCGCGGCACTTGGGACCGTGTACAAAAACCCCCCCCCCCCTCCCAGGCCACACTGGGGAGGGGTCAGGGTCCGGGACGTCGGCCCCGGGATAGCGCCGTGGACGGCGTCAGGGGGCGGAAAAGACGCACATGGCGAGTGTGGAACAGCAAATGCAGCCGAGTGTGCGAGCAAGGCAAAAACACCGGAAAACACAGGAAGAAGCGCGGCATACGCGGAAAAAAGGCGAATAAAAGGAACGAGACGGAGAAAACACAAAACAAAACAAAGATGCAGGCAATAGCAGCCATGAAGCGAAAATGAGGGGGCCCGAAGGAGGTGGCGGACACGCAACGTGGGGGGGG…	108 spliced_leader_mini-exon_transcript
62	97.8	62801	638	0.072	98.3333	0.666667	AGCAGCCCCAAGTGTCTTGCTCCCTTCCTATCACCGTTGCTAATCTATCTATAGTTGCGGGGGCATGGCGTTGCCGCCAGTCCACCCGCCGCGACTGATGCCTCTAACATGTGGGTCCTCACGCGTAGCCGTACAGGATCTTGCCGCGCTTGCGCAGCGCGTTCACGACGTCCACGGCCGTGACGGTCTTCTTGCGGGAGTACTCCGTGTACGCCGTGGCGTCGCGCACGACGCCCTCCACGAACGACTTGATCACGCCACGCACCTCGTCGTAGATGATGCCGGAGATGCGCTTCACGCCGCCACGGCGCGCCAGGCGGCGGATGGACCCGCGGGTGATTCCACGGACGTTCTCGCGCAGGATCTTCTTCTGGCGCTTCTGCGTCCCCTTCGCCTCGC…	77 histone_H4,_putative;
231	37.2	24744	666	0.028	99	0	CCGGAGGCCTCACCCAACGCCGCCGTCATGGCTTCGGATTCATCCTCCTCCACCAATTGGTGTGCGGCCTCCTCCTCCGACTCCAGCCCCTCCTTTGTCAGGGGTGGCTCATCGAGCGGTGCGCGGGGCGAATCATTCGCACGCTGCAGTTGCTCGGTTTCTTGCGGCTCGGGCAACACAAATGGTTGTCGCTGGTACTCTGTTTTCACCGCATTTATGATGCCGCGTGCCTTCTGCTTTACGGCATCCTCATGTTTCCTCGCCACAGCAATCGCATTTTCGGCTGCACGCAGTTTCTGCATCAGCGCCTCTTCCCTTGCCCTAGTGGCTTCACAAGCCTCCCTCAGGCGCTTCTCAGAGCGGCGCAAATCCTCAACCTGCCTCTGCGACTGCCTGGTT…	1 antigenic_protein,_putative;
112	105.4	71907	673	0.083	90	5	TGCGTTCTTAAATTCCTTTCGTGCACTCTCAGCAGGATCTTCACCAAACACAAAGACAACACACAGGGAAGGGGCAGGAGGAGCAGTGAGCGGACAGCACGCGGCACGAGAAATCGCACCAAAACAACACGGTGAGAAGAATGGGCACAAAGGACAGACCACCACAAACACGCCCTTCAGGTTCTCTATAGTGCTTTTCCACAGCACCGTCGCGAATGCACACACGGAAGAAGGGCTGCTGCAGCCCCCAGCACTGGGGATGAGAAACAAAAACAAACAAAAATAAAAACGAAACAAGAGTTCTAGTAATGGAAAAACGGGCATGACGTCGTCTCCACCGGTGACAAGTTCATATCGTTATCTACCAGGTGCGCCAGCGACACGGATCGCGAGAACGCA…	-
240	24.8	17598	711	0.02	99	0	CTCCTCCTCATGGCTCTGCTGCATCCGACACAACTCCTCCTTCAGCTTGGCATTCTCTGCCGCCATCTCGGCCTCCATCCGGTGCATGGTCGCCTCCGCATCGGCACACTGCCGTGCAAGACGCTCCACCTCTCCCACAGCGCTATCCCGGGCCAGTGTGGCGCTTGACAAGGCAGCCTCCAGCTCCGCTAGCCGCCCTCGAAGCTCTGTCACGAGGCCCTCCGGTTCGGCCTGGCCATCCCCGGACACGGCATCACCAGTCGCCGTGCGGTGCTGCTCGGTGCCAACGCCAAAAACGTCATCGCCATCGTCACCCTGGTCAGGAAATGACCCTGGTTCCTTCGACGGCGCGCCCATGCTGGCAAACGGGTTCGTGGACGACGCGGCTGCGCGGCGTGG…	9 plectin,_putative;
114	158.8	115573	715	0.133	95	2	GCTGCTCTTGCCGGCTCTCCGCTGATGTGCTCTTTTTCCTCTCATTTTCTCCTGCGCTTTTCGACTGCTCGCGCAAGATCTCTGCGAACAAGCAACCAGAACCAAGTACGAACCAAGCCATGGCCACCCCCAAGAGCTCGTCGGCGAACCGCAAAAAGGGCGGCAAGAGGTCGCACCGCAAGCCGAAGCGGACGTGGAATGTCTACATCAGCCGCTCGCTCAAGTCGATCAACAACCATATGTCGATGTCCGGCCGGACGATGAAGATTGTGAACTCGTTCGTGAACGACCTCTTTGAGCGCATTGCGTCCGAGGCCGCCACGGTGGTGCGCGTCAACAAGAAGCGCACACTGGGTGCACGCGAGCTGCAGACGGCGGTGCGCCTCGTGCTGCCGGCGG…	51 Histone_H2B_variant_V; 2 Histone_H2B; 2 histone_H2B,_putative; 1 hypothetical_protein;
63	86.2	63362	719	0.073	97.6667	0.666667	TAAACCAACAGACGCGGTGCACGAAACTGGAGAGCAAGAGATGTCCACGACTCCGCCTCGGTGTATATATATATTATACGCACATGGCTGCAGCTTTGGGATTTCTGGAGACGGATCTGGATATGATGATTGACGTAACATCACAGACTTTGACGAGCCCGTGAGCAAGAAACACTGTCGCCCCAGTCTGACCGCGACCCCGACGCCTCCTCCCTCCCTGCCCTGGCGCATGTGCATGGCGATGTGATCGACAACCAGGCCGATGTAAAGCCGTCGCAGATGGACGTTGACACAGCAATGAAAACAGCGTTATTTCACGCCCCGTCTGATCGTCGCACCGACCCTCCCTCTCTTTCACCCTCTCCCCTTTGCCTTCATTACGCGATCCTGTCACCTCGG…	86 C/D_small_nucleolar_RNA_(snoRNA),_TB11C2C2 86 H/ACA_snoRNA,_TC11C4H1 85 C/D_small_nucleolar_RNA_(snoRNA),_TB11C2C1
48	178.4	142419	759	0.164	96.75	1	TTTTGTTTTTCGCAGACAAGGATGGCAACCCCGAAGCAGGCAGCGAAGAAGGCGTCCAAGAAGCGCAGCGGCGGCCGCTCCGCGAAGGCCGGTCTGATCTTCCCCGTGGGCCGTGTGGGCTCGCTGCTGCGCCGCGGCCAGTATGCCCGCCGCATCGGCGCGTCGGGCGCTGTGTACATGGCGGCGGTGCTGGAGTACCTGACAGCCGAGCTGCTGGAGCTGTCCGTGAAGGCGGCGAGCCAGCAGGCAAAGAAGCCGAAGCGCCTGACACCCCGCACGGTGACGCTTGCCGTGCGCCACGACGACGACCTCGGCACGCTCCTGAAGGATGTGACGCTGTCGCGTGGTGGTGTGATGCCGAGCCTGAACAAGGCGCTGGCGAAGAAGCACAAGAGCAGC…	163 histone_H2A,_putative; 14 SIRE 10 histone_H2A,_putative_(fragment);
64	93.4	73784	787	0.085	98	0.333333	GGAATCACCCGCATGCGGGCGTGCACACGGCAAACACCGCAGCCCATGCGCATCCACACAGCTCACACTCTGGGTCTTGCATATGGGTATTTACTGGGTTATTATTATTTGTCTCGATCGTTCGTTTTTTTTTTTTTGTTTCACTCTTTGGTTTGTCTTTTTGTTTATGTTTTTTGGTATATATTTTATTTTATTTTTTGGCTGTTATTGTTCTTATGTGAATACGAATTGTTTCTTTGGGCGTGCTGTTGGCGGAGGGATCCTTACAGCAGCCACCCTGTGGGGTACAAAGGCGCTTGTGCACCGGTACCCTTGGCGGTTTTGAGCAGTGTTGCTTCTTTTCCCTGTGTGTGCTTGCGTCTTGTTGTGTTGTGCTCGCTCTGTGACGGGATCCTGTGT…	-
247	17.4	15472	887	0.018	99	0	CCGCATGATGCATCCAATTCAATACTCACTCCGAGCGTGGTACGTGACTGGAGATAATCGATAACATGCACTACCAGCTGATGGCACCCGTGACTGGCTCTCTCCCTCTCTTTCCTTCTCTCTTGTGCTGCGGCTGCTGCAGCGCCGTGGGACACTGTGTCGCAAATGATGTGTGAAAATGGAATTACCATCGGAAGGCGCCTGGCGCAGGTTGACGACAAGATGCCGTGTGCATACTACCTCAACTGTTACTCGTACCACTGAAGCGGCGTGCCCACCCCTAACCCACCTCCCCCGTCGTCCCGCCGTGACAGTGATGATCACAAGCTGTTTGCACATTTGCCGACCCCGCGTGAGTGACCCACAGGAATCTAAGAACACCAGCTGATGCTTGACCGC…	18 C/D_small_nucleolar_RNA_(snoRNA),_TB10C3C2 18 C/D_small_nucleolar_RNA_(snoRNA),_TB10C3C3 18 C/D_small_nucleolar_RNA_(snoRNA),_TB10C3C4 17 C/D_small_nucleolar_RNA_(snoRNA),_TB10C3C5,_5'_partial 17 H/ACA_snoRNA,_TC10C3H1 17 H/ACA_snoRNA,_TC10C3H2
49	151.1	140813	907	0.162	94.5	3.5	ACGACCACCACCACCACCACCAATGCACCCGCCAAGAACACAACCACCTCCAAGGCACCGACTCCTGGCGACGGGAGCGGCCTCGGCGGCCCTTTGTGGGTTCAGGTGCCGCTGCTGCTGCTTGTCAGTGCCGCTGTGGCGACCGCCGGTGCTGCGTGCTGAGGACGGGGCGGGGCGCGTGCGCCGCTCTCGGCGTGACCCACCGAGAGGTGCGCCGCGTATATTTGAGCACCCTGCAGCGGTGTGGATGTATATATGCCATTGTCTTTGGTTGTGCGTGCTTGGCGTATCTTTCGCCGTTTGTTTTGCGCCTGGTTCTTCCGGGTGTGACCATCTTTTGTTTTGGCTGCCGTTGCGTGCTGGCCCCGTGCCGCCTGCCCGTGCATTCTCTGCGACGGC…	93 mucin_TcSMUGS,_putative;
116	29.6	26886	909	0.031	99	0	GCTGATGAGGCGGTTTGAGGGCGACGACTGGGACCTCGTGGTTGACAACAACCGCAGGAAGCTTGAGGACGCGTTCAGCAGGGAGACGGCCGCCGCACTGGGCGTGTCGCCGAGGCAGGTTGTGCTTCTGGACTGCAGGGTTGGCAGCCTTCTCATGGTATTCAAGGTGCTTGGATGCGCCATGAGCGACGCAGAGATCACGGAACGGACCGAGGCGCACCCGTACGACGAGGTGTACGCACTGTACAGGCCACGCATACGCTCCTTTGAATGCGTCGACGCAGCAGTGCCCCGCGGCTTCAGGGCCGACGCGGATGAAGTATGGACGAGGAGCCGCGTGGAGTTTGAGGGCGAGGACTGGGACTACGTGCTGGCGATGAGGGAGGCGGATCTGCTGCG…	1 microtubule-associated_protein,_putative,_(fragment);
254	25	23570	945	0.027	99	0	CTCTCCGGCACGTTGTCCGGGTCGCCGTCGGCGTCCAGTTTGACTGCAGAAGCCCACGCAGCAAACTCGTCGAACGTCACGGACCCAGTGCCGTTCTTATCGAGCTCCTTGAACAGCGCCGCGGGATCCTCGACCTTGGCGCCCCACGCCTCAAGCTTGGGCACGGCGCGCTTGAACTCCTCCTCGTCGACCAGCATGTTGCCGGAGGCGTCAATCTCGTCGAACATCACCGTCAGCTCGAAGAAGTCGTAGATGTAGCACAGCATCAGACGGAACTCCAGAAATTCAACAAAGTCCTCGGAGCCCTTGTTCTCCAGCTTGCTGCCCAGGGCCCTCGCCTTGTCGAATGCACGCTTCGTGATGTCGCGCACTCGCGGCGTGAACTCGTCCAACTTCAGC…	24 flagellar_calcium-binding_24_kDa_protein;
70	66.6	67526	1013	0.078	98.5	0.5	TTTTTTTTTTGTTGTTTATTATTTTCAGCATCTCGCGCGCGAAAAGCCACGCGGCGTGCGTGGGCCGGCTCGGTGCTTCTGATGTTGTCGCCGGTTGCTGACGCCCCCGCCGTGTAGTGCCTGGGAGTTGCACACAGCGCCATAGATTGGCCTTTTTTTTTTTTCTTTACACACCGCTATTTTTATTTGTTGTTTGTGTGTGTCTCCGTGGGCCGTGCTGAGATGTGCTCTAATTGACGCGTTCACATACGGTGCACATGCGCACTGCGTATGCACGGCGATGCGCGCGTGTCCCTGTCGCGACCTGCTCTCGCCGTTCCCATTCTGTTGTTTCTGTGTTCTTTTTGTTGTGGTGTCTTGCGGCACAAATAAGGAAGCCTGCGTTGAAACATCAACAAG…	57 histone_H3,_putative;
124	15	17615	1174	0.02	99	0	AAAACAAAAAACAAGAAGCCGAAGCGTGGGACGACCGAAGCACACACACTCTCATTGCTCCCGTAAAGCAAAACACACACACACAGGGAGAGAGAGAGGTCGCCCACTCAAAGCAATGAAAAAGTAAAAAAAAAACTGTTACGGTGCTCCGCCCATGCAGCCAGGCAAGACGGCAGCGGTGCGTGTGGCTCAAAAGAGAGTACCAACGGCCCTGCATGGGTGTGCATGCATAAACACGTGAACAAATTATGTGTGTGCTTATTAGGCTGAGGTGAGGGCGAGAGTCCATGCAAAGGGGACACACACGGAGAGAGAAGGACGAGTGTGTGTGCGGGCGGTGCACGGCTCTCTCTCCCTCACTCTCACGCGGCCACCACCGCAGCCGCAGCCGCACAAGCA…	13 Mucin-associated_surface_protein_(MASP),_subgroup_S008;
139	31.6	41967	1324	0.048	96	2	TTCATCGGGTTGGGTTTGTTTGTTGTGGGCACTGACTGTGTGTGTGTGTGTCCTGGTGCCCCTGCGGCGTGGCGTGGCTGCTCCGTCGCGTCTCGTTCCCACTCCCCCGCTGTCTCTGTTCTTTTGTGTGTATGCCTTGCACCTGCCCGTGTCTCTTCCTCCCATGCTGCGTGCTCTCGTTGTGCCCGCCCGGTGCCGGCCCGACAGGAGAGTTTACACCGCGAGCAACAAGCGAAGTCCACAAAGGCCCAAGTGACAATGATGCTGCGCCGCGTCCTCTGCGTGCTTTTCTTTGCCCTCTGCTGTGCGTGCGTGTGCGCCACGGCTCAGGAGGAGGGGCAGTACGATGCTGCTGTGTTTAAGGCTGCTGGGGGCGACCCGAAGAAGAATACGACTACC…	31 SIRE 22 mucin_TcSMUGL,_putative;
81	35.2	48224	1372	0.055	98.5	0.5	ACACGCAAACTGTAAGCATCCGAGAAAGCAGTAGAAAAGCGGGGCTTGCAGAAAACGCTGGAGGGGAAAGTCCCGTAAAAGCGGGCGCACGGATGTTTAAACGTGACGCCACAGCCACTTCTCCGCCAAGGGGCTCACAGCCCGGTGCGTCTCAGATGTAAAACAAAATGCAGAACAGGCCACAGTCAACCCGCAAGCACGTGGTGCGTGCAAAACGCCAAAGTGGCGGGAGCCTCATGTGACGATAACAAAAAAAAAGTATACGCAAAATCAGGAACGCATGCGCCGCTCCGTGCCGAATAGTGAACGTTGTGTCACGCGGTCAAGTAGCAATCAAAAAGACCAGCCCACTGATCCTCCTCCGTGTGCAGCGCGCCAGCGTCACTCAACTCGTTGAGG…	26 hypothetical_protein,_conserved;
83	40.8	61256	1503	0.07	99	0	GTGCGGGGTGTTGCCCCTCTCCCTGCCCCCGCCAAAAAAATGGGCGCTGCTTTTTTTTCTCCTCTTTTTTTGCCGGCAAGGTAGGAGTGAACGTCACACAAACACCTCACGCAACACACGATGAGCTTAGAGCTTCGAGTGGGTAACCGCTTCCGCCTCGGCCAGAAGATTGGGGCGGGGTCGTTCGGCGAGATCTTCCGCGGCACAAACATACAGACGGGCGAGACCGTGGCCATCAAGCTGGAGCAGGCGAAGACGCGCCATCCACAGCTTGCCTTTGAGGCCCGATTCTACCGCATTCTCAACGCAGGCGGCGGGGTCGTGGGCATCCCCAACATTCTTTTTTATGGCGTGGAGGGCGAGTTCAACGTGATGGTGATGGACCTGCTGGGACCCTCG…	38 casein_kinase,_putative; 32 DNA-directed_RNA_polymerase_subunit,_putative,_(fragment);
143	11.8	18662	1580	0.021	99	0	TTGCGATCCCGCTGGAGGCTCTCTCTTTTCATTGCCGTTTTTGTCCAAGAAGTCATCACCGCCATCTTTTGTGGTGTGGTCGGCTTCGTGTTGCGCTCCGGGTTCTCCTTCTTCGTCGCCTTGCGGTGCTTCCTTCGCCGTCTCTGACACCTGTGACTGTCCCGTGACGGTTTGTTCCGAAGCCTGACTGCCCTGGGAGGAACTCCCGCCAACAGCATGCACTCCACCTGCTGCCTGCTGAGATGAGTTGGGGAGTGGGGATGTTGTGCCTGCAGCGGGCCCTCCGCCCAAAGACTCCTGTCCACTTGCATGGGTCTGGGAATCGGACACGTCACCAGTGTCAGAAGGATTGGAAGTGATACTTCGCGGTGGGTCGCTGCTGGATTGATCCTTCCCCGT…	11 mucin_TcMUCII_(pseudogene),_putative; 7 mucin_TcMUC,_putative;
52	38.7	64525	1613	0.074	95.3333	2	ACAATTACGTTCATATCACTTCTTGGAGGCCTTTGCGGCGGCCTTGGTGACCTTGCCGGCACCGCCCTCCTTCTTCGTCACCGCCTTGATGATGCCGACGGCGACCGTCTGGCGCATGTCACGCACGGCAAAGCGGCCAAGAGGAGCGTAGTCGTTGAACACCTCCACGCACATGGGCTTCTGCGGCACCATGCGCACCATGGCGGCGTCACCGGACTTGATCGACTTGGGGTTCTTCTCAAGCTCCTTGCCGGAGCGGCGGTCGATCTTGGACTCGATCTCGGCGAACTTGCACGCGATGTGGCAGGTGTGGCAGTCAAGCACCGGCGCATAGCCGTTGCCGATCTGGCCGGGGTGGTTCAGGATGATCACCTGCGCCGTGAAGTCGGCCGCCTCCTT…	34 elongation_factor_1-alpha,_putative; 5 elongation_factor_1-alpha_(EF-1-alpha,_pseudogene),_putative; 1 elongation_factor_1-alpha,_putative_(fragment);
38	63.7	103355	1623	0.119	97.5	1.25	CGCGGGCACGTCCCCTGCGTCCCTCTGCATCACCCTTCTCCCCCTTGCACCCTGCACTCCCTAGTTCGTTTACAAGATCTTAAGCAACTCACCCTGGCGATGGCGGCTCGGTCCATGGACCACACACAGTGGCTGGCGAAGCTTGTGGCCTTTGACACGACGAGCCGCAACTCGAACCTTGAGCTCATCCACTACTGCAAGGACTACCTGGAGGGGCTTGGTGTCAAGTGCACCCTGTTACACAACGCCGAGAGGAACAAGGCAAACCTGTGGGCGACGCTGCCGGGCGACGGCGGCGTGACGAAGGGCGGCATCATTCTCTCCGGCCACACGGACGTGGTCCCGGTGGACGGGCAGAAGTGGGACAGCGATCCGTTTACGCTGACGGAGCGGGATGGG…	46 glutamamyl_carboxypeptidase,_putative; 8 metallo-peptidase,_clan_MH,_family_M18,_putative_(fragment);
85	22.8	37529	1647	0.043	98.5	0.5	ATTCCCCCTGCTCTGTGAACACCGCTTATCGCGTCACCATTGGTGCAGAACCTCCGATGCACCATTCGATCACCGACGAAGGCATCCACCTGTTTGGCACTGGCAACAGGGCGCTGGACGGACTAGGTGTCTTCATGTTTGCCTTCTTGTGTCAGGTCAACTCGTTCGAGGTGTATTGGGACATGTCAGATCGCAGTGCGAGCCGCTTCACTCTGTGCTCTGCCATCGCAATGCTTCTGTGCTTCATCGTATACGGCTCAACGGCAGTGTTCGGCTACCTTGACTTCGGCAATCGTGCGACCGTTTCCGCTCTACTCCTGTACAACCCAGTCAAGGAGCCGGAGGTGATGGTGGCATACATTGGTTTGTTGGTGAAGCTTTGCGCCTCCTTCCCGCTCA…	19 amino_acid_transporter,_putative;
53	41.9	74273	1773	0.085	98	1	TGTTTCGTGTGGGGCCTTCATTCTTTCTGTTTTCTTTGCCTTTTTCTGATGCTTTGGCCCTCTCGCAGCTGGTTGGGCTCCTGTGCCGCAGCCTCCGCCCCGTCTGTGGCCCAGCTGTCGAACTCCTCTTATGGATTTGTGCTGGCATGCCTTTCATTTTTTTAAATTTTTGCTTTGGGTGCGGATAGCAAGACATAGGCACAAATGCACTGTTAGGACGCTGCGGCGGCACCGCTCCCCTCGACGATGCCGGTGCTGCGTGCGGCTGCTGTCTCCCTCCGCGGCCCTGGGGAGGGGGAGATGGGGGCCACGGAGAGACTGCACTGCGGTCTCCCCCCTCCCCTGCGTGTGCGTGGGGCGCGGCGTGGGTGCCCCGTCATGGGTGGCTGGGGGTCTGCT…	36 Trypomastigote,_Alanine,_Serine_and_Valine_rich_protein_(TASV),_subfamily_A; 1 Trypomastigote,_Alanine,_Serine_and_Valine_rich_protein_(TASV),_subfamily_A_(fragment);
155	14.6	26914	1847	0.031	99	0	GCGGTGGTCGGTGGCCCCGGACCCACACCCGAGCCAACCACCACGACAACCACAAGTGCCCCAGGACCGTCCCCATCGTACTTTGTGCAGATGTCCTGCACTGACGCTGCGTGCATTGTCGGGTGCGAGAACGTGACGTTACCGACCGGTCAGTGTCTCCTGACCACCAGCGGCGTCTCTGCCATTGTCACGTGCGGTGCTGAGACTCTCACAGAAGAAGTCTTCCTTACGAGTACGCACTGCAGCGGCCCATCGGTGAGGTCCTCTGTTCCTCTCAACAAATGCAACCGGCTGTTAAGAGGCTCCGTTGAGTTCTTCTGCGGCTCCAGCTCCAGTGGCCGACTGGCCGACGTGGACAGGCAGCGTCGCTATCAGCCATACCACAGCCGTCATCGCCGC…	12 cysteine_peptidase,_putative; 3 cruzipain_precursor,_putative;
88	36.7	72699	1982	0.084	98.5	0	AGCGTGCGCCCCTGGCGCGCCGGCCGCCCTCCTCCGGCCGCGCGGCGAGGTCCCGCCGCCCCCCCCGGCGGCGCGCGCCGCTGCCCGGCCGCCCGCGGCGTCGAAAGGTTCTGTGGCCGCCGGGCCGACCTGGCGGCGGCCTCGCGAGGCGTCGGCGAGGGGGGAGGAGAAGGCGTGGGAGAGAAGGCGAAACGCTGGAGGAGACGCGGCACGACCCGCAAGCCGGCAAAAGAAAAAACAACAACAAAAAACGGGAGGAAGGGGAGGGAGAAGAGAAGAAGCAGAAAAAGAACAACGGCACCGACGCTTCCCCCCGCTCCTCCGAAGCCACGCCGCAATCAGCCACCAACGCGCAAAGGAAAAAAGCAAGAATTCGCAATGCTAAAAAGACAAAACAAG…	24 sigma-adaptin_3,_putative;

## Sheet: Dm28c_TR
Group	Number of periods	Total length	Period length	%genome	Intra period identity %	Intra period indels %	Period sequence	Annotation
2	2672.7	8063	3	0.015	94.0845	2.02113	TTA	5 hypothetical_protein,_conserved; 1 CYC2-like_cyclin,_putative; 1 intraflagellar_transport_protein_57/55,_putative; 1 nucleotide-binding_protein,_putative; 1 phosphatidylglycerolphosphate_synthase,_mitochondrial,_putative; 1 serine/threonine_protein_kinase,_putative; 1 serine/threonine_protein_phosphatase,_putative_(fragment); 1 SIRE 1 translation_initiation_factor_IF-2,_putative;
3	869.1	2601	3	0.005	91.9048	3.50794	TGT	13 hypothetical_protein,_conserved; 2 protein_transport_protein_Sec31,_putative_(pseudogene); 1 glycosyl_hydrolase,_putative; 1 hypothetical_protein; 1 protein_kinase,_putative; 1 RNA-binding_protein,_putative;
5	626	3278	3	0.006	82.7037	3.59259	CTG	9 Mucin-associated_surface_protein_(MASP),_subgroup_S001; 4 hypothetical_protein,_conserved; 3 Mucin-associated_surface_protein_(MASP),_subgroup_S097; 2 CLC-type_chloride_channel,_putative_(fragment); 2 hypothetical_protein; 1 CYC2-like_cyclin,_putative; 1 lectin,_putative; 1 lipase,_putative; 1 Mucin-associated_surface_protein_(MASP)_(pseudogene);
7	331.4	991	3	0.002	89.9545	1.54545	TCC	4 hypothetical_protein,_conserved; 2 histone_deacetylase,_putative; 2 Mucin-associated_surface_protein_(MASP),_subgroup_S015; 2 nucleosome_assembly_protein,_putative;
8	397.9	1197	3	0.002	92	1.21053	TCA	6 hypothetical_protein,_conserved; 5 Mucin-associated_surface_protein_(MASP),_subgroup_S002; 2 Mucin-associated_surface_protein_(MASP),_subgroup_S082; 2 nucleolar_RNA-binding_protein,_putative; 1 Mucin-associated_surface_protein_(MASP),_subgroup_S018; 1 protein_kinase,_putative; 1 trans-sialidase,_Group_II,_putative;
12	161.7	484	3	0.001	97.6154	0.692308	CAC	2 hypothetical_protein,_conserved; 1 conserved_protein; 1 gamma-tubulin_complex_component_3; 1 hypothetical_protein,_conserved_(pseudogene); 1 Iron-sulfur_assembly_protein_1,_putative;
21	165	545	3	0.001	86	1.85714	AAG	1 hypothetical_protein,_conserved; 1 retrotransposon_hot_spot_(RHS)_protein,_putative; 1 retrotransposon_hot_spot_(RHS)_protein,_putative_(fragment);
150	22.7	68	3	0	96	0	GAC	1 mucin_TcMUCII,_putative;
6	434.2	1767	4	0.003	88.6538	6.11538	TAAA	-
11	239	987	4	0.002	89	1.71429	TGTC	1 hypothetical_protein;
14	1621.5	6740	4	0.013	83.5455	3	ATAC	8 hypothetical_protein; 3 hypothetical_protein,_conserved;
15	406.8	49901	4	0.094	87.9091	0.181818	GTGT	54 C/D_small_nucleolar_RNA_(snoRNA),_TB11C4C1 54 C/D_small_nucleolar_RNA_(snoRNA),_TB11C4C2 54 C/D_small_nucleolar_RNA_(snoRNA),_TB11C4C3 53 H/ACA_snoRNA,_TC11C4H3
17	119	470	4	0.001	87.6667	5.77778	TTTG	-
43	42.1	167	4	0	90.6667	1.66667	AGGC	-
44	47	191	4	0	79.6667	9	AGGG	-
69	20.7	83	4	0	100	0	TGGA	-
162	18.8	75	4	0	94	0	TAGG	-
163	18.2	105	4	0	78	7	TCTC	-
164	13.2	55	4	0	78	3	TTTC	-
27	56.6	280	5	0.001	88	8.4	TTTTG	-
46	173	857	5	0.002	79.3333	15.3333	TATAT	-
70	23.8	116	5	0	85	8.5	ATAAA	-
168	17	80	5	0	76	16	AAAGA	-
4	4229.7	25517	6	0.048	93.2955	5.45455	AGGGTT	-
18	113.6	702	6	0.001	76.375	12.875	TTTTTG	1 hypothetical_protein;
47	39.6	237	6	0	89.6667	3.66667	AGAGGA	2 Mucin-associated_surface_protein_(MASP),_subgroup_S100; 1 hypothetical_protein,_conserved;
74	41.5	249	6	0	93	0	ACCTAC	-
75	22.6	136	6	0	93	0	TCGTCC	-
176	38.8	233	6	0	90	0	CCTATG	-
177	49.8	299	6	0.001	84	0	CTACAG	-
178	10.3	61	6	0	87	3	CTGTCT	-
179	10.7	66	6	0	75	15	GAAAAA	-
180	13.7	80	6	0	72	15	GGGAGA	-
181	31.2	187	6	0	100	0	GTGTGC	-
182	78.3	472	6	0.001	85	0	TATGTG	1 cellulosomal_scaffoldin_anchoring_protein,_putative;
183	13.7	82	6	0	93	0	TGCATC	-
184	23.8	144	6	0	76	14	TGGGTG	-
185	13.8	99	6	0	76	14	TGTGTC	-
77	21.7	153	7	0	79.5	13	AAAAAAT	-
78	26.6	188	7	0	74.5	11.5	AAACAAA	-
188	10.1	72	7	0	73	18	TTTTTCT	-
49	299.7	2354	8	0.004	70.6667	13	CCATACAG	4 hypothetical_protein;
193	60.5	484	8	0.001	94	0	AAGCATAC	2 hypothetical_protein,_conserved;
194	34.9	286	8	0.001	80	7	ACACACAG	-
195	22.9	184	8	0	95	1	GGGACTGT	-
196	12.6	101	8	0	95	0	TGCCTCTG	-
32	147.6	1340	9	0.003	65.5	18.75	AGCAGCAGA	3 Mucin-associated_surface_protein_(MASP),_subgroup_S001;
50	79.8	757	9	0.001	70.6667	16.3333	AAGCAGCAA	2 Mucin-associated_surface_protein_(MASP),_subgroup_S001; 1 Mucin-associated_surface_protein_(MASP),_subgroup_S097;
80	59.8	539	9	0.001	94.5	0	GCATGTGTG	-
200	14.7	130	9	0	71	16	AAGAGGAAG	1 hypothetical_protein,_conserved;
201	11.9	107	9	0	78	4	ACCTGCTGT	1 trans-sialidase,_Group_II,_putative;
202	11.7	103	9	0	90	4	ACTGTTGCC	-
203	20.1	181	9	0	93	3	CTGCTGGAC	1 trans-sialidase,_Group_II,_putative;
204	115.6	1098	9	0.002	63	28	CTGTGTATG	-
205	15.8	142	9	0	82	11	GCCTGCTGT	1 trans-sialidase,_Group_II,_putative;
206	15.4	138	9	0	86	6	TGGCAACAA	-
52	41.2	396	10	0.001	86	9	GAGAGGGGAA	-
82	32.9	325	10	0.001	87	9	ACACACACAG	-
83	26.7	285	10	0.001	89	10	TGACAGACAC	-
19	110.9	1390	12	0.003	69.5714	17	GCTGCCTTTGCT	7 Mucin-associated_surface_protein_(MASP),_subgroup_S001;
22	179.5	2507	12	0.005	64.8333	19.6667	CTTCTGCTGCTG	5 Mucin-associated_surface_protein_(MASP),_subgroup_S001; 1 Mucin-associated_surface_protein_(MASP),_subgroup_S097;
36	72.9	948	12	0.002	66	21	CAGCAAAAGCAG	3 Mucin-associated_surface_protein_(MASP),_subgroup_S001;
37	68.6	843	12	0.002	71.3333	17.3333	GCAGCAGAGGCA	3 Mucin-associated_surface_protein_(MASP),_subgroup_S001;
38	35.7	428	12	0.001	90.6667	0	GGAGGAAGAAGC	3 retrotransposon_hot_spot_(RHS)_protein,_putative;
54	23.4	280	12	0.001	68	8	CCTGGAACAGCT	2 hypothetical_protein,_conserved;
86	10.5	162	12	0	69	16	CAGCCATACATA	-
87	12.1	157	12	0	73	24	CCGCATAAGGTC	-
88	16.3	202	12	0	67	11	GCTGTTGCTGCT	1 Mucin-associated_surface_protein_(MASP),_subgroup_S001;
89	10.9	133	12	0	78	14	GGAACAAGCGAG	1 retrotransposon_hot_spot_(RHS)_protein,_putative;
90	18.7	226	12	0	89	0	GTGTACGTGTAT	-
91	10.2	122	12	0	72	13	GTTGCTGTTGTT	1 CCR4-NOT_transcription_complex_subunit_1;
93	20.3	272	14	0.001	84	14	CTGTGTGTGTGTGC	-
94	13.3	196	14	0	64	29	TTCCTCTGGCAGCC	-
97	28.9	423	15	0.001	66	9	ACGAAGCCGGAAGAG	1 Present_in_the_outer_mitochondrial_membrane_proteome_22;
98	13.2	200	15	0	71	25	CGCATAAGGTTATCC	-
99	34.5	518	15	0.001	91	0	CTTCGGCTCCGCTGA	1 hypothetical_protein,_conserved; 1 trans-sialidase,_Group_IV,_putative;
102	27.4	457	16	0.001	95	4	ACCAATGTACACACAC	-
103	10	162	16	0	73	13	ATAATAATAATAATAA	-
104	53	830	16	0.002	87	11	ATACATACAGCCATAC	2 hypothetical_protein;
105	26.7	395	16	0.001	67	29	ATCTGCAGCTTCTTCC	-
106	18.3	293	16	0.001	98	0	CACAAGGATACATGTA	-
107	21.4	342	16	0.001	90	9	TGTGTGTACATGTGTG	-
13	1185.8	21627	18	0.041	85.0833	9.83333	CCTTATGCGGGATGATAA	3 hypothetical_protein; 2 hypothetical_protein,_conserved;
39	64.5	1160	18	0.002	92.6667	0	CGGCGACGACAAGTCCTC	4 cellulosomal_scaffoldin_anchoring_protein,_putative;
55	77.5	1392	18	0.003	70	23.5	CTTATGCGGGATAATAAC	-
110	25.4	450	18	0.001	89	4	GCTGCTCATACTGCTGCG	1 lectin,_putative;
57	78.1	1482	19	0.003	97	1.5	TGCTGTGTATATGGCTGTA	-
112	67.5	1268	19	0.002	94	4	CATACCATACATACGTGTA	-
114	17.8	356	20	0.001	97	0	AGATGTGGGAAGGTGGGTGT	-
115	11.8	232	20	0	62	20	CTTTGCTTCTTCTGCTGCTG	1 Mucin-associated_surface_protein_(MASP)_(pseudogene);
24	140.5	3326	21	0.006	68.5	14.5	CTGCTGCTGCTGCTGCTTTTG	4 Mucin-associated_surface_protein_(MASP),_subgroup_S001; 1 Mucin-associated_surface_protein_(MASP),_subgroup_S097;
29	64	1336	21	0.003	90.5	2	GCACCCGCGAAGGCTGCTGCT	4 60S_ribosomal_protein_L19,_putative;
58	51.3	1621	21	0.003	66	17	AACAGCAGCAAAAGCAGCAGA	2 Mucin-associated_surface_protein_(MASP),_subgroup_S001;
116	10.9	225	21	0	68	14	AACAGCAGCAGAAGCAGCAAA	1 Mucin-associated_surface_protein_(MASP),_subgroup_S001;
117	35	761	21	0.001	67	13	AGCAGCAGCAGAAGCAGAAAA	1 Mucin-associated_surface_protein_(MASP),_subgroup_S097;
118	16.2	340	21	0.001	94	0	CCGTTTCCTTTTTTGTCGTCA	1 trans-sialidase,_Group_II,_putative;
119	13.2	278	21	0.001	87	0	CCTGGCTGAGGCGGTCCGTAT	1 hypothetical_protein,_conserved;
120	14	295	21	0.001	91	0	GCACCCGCGAAGGCCGCTGCT	1 60S_ribosomal_protein_L19,_putative;
121	12	251	21	0	86	0	TATCCTGGCTGAGGCGGTCCA	1 hypothetical_protein,_conserved;
122	17.5	367	21	0.001	63	20	TCTGCTGCCTTTGCTGCTGCT	1 Mucin-associated_surface_protein_(MASP),_subgroup_S001;
123	10	212	21	0	66	11	TCTTCTGCTGCTGCTTTTGCT	-
124	10.2	208	21	0	65	21	TTTCTGCTGCTGCTGTTGCTG	1 Mucin-associated_surface_protein_(MASP),_subgroup_S001;
125	11.9	262	22	0	100	0	CAGCTGTATACCTACACACATG	-
127	12.2	339	23	0.001	83	13	AGGCGACGTCTGCTTCCTCAGCC	-
61	53.2	1958	24	0.004	82	9	CAACGACGATCACAACGAAGGCGC	2 mucin_TcMUCI,_putative_(fragment);
62	98	2352	24	0.004	91	0	CAAGTGTGCCTGCGCCTCCAACTA	2 hypothetical_protein,_conserved;
128	13.4	316	24	0.001	68	20	AAGCAAAATCAGAAGCAGCAGCAG	1 Mucin-associated_surface_protein_(MASP),_subgroup_S097;
129	11	305	24	0.001	90	6	AGCCAGGCGACGTGCTTCTCTTCC	-
130	85	2293	24	0.004	78	14	CAGCCAGGCGACGTGCTTCTGCTT	-
131	30.1	744	24	0.001	85	8	CAGTGCCACCACCACCAACAGCAG	1 hypothetical_protein,_conserved;
132	72	1723	24	0.003	93	1	CGTTGGGCACGCTCCTCAGCCTCT	-
133	15.8	379	24	0.001	98	0	TCACCGAAGCCACGGCCACCACGA	-
26	115.4	4026	27	0.008	81	9.6	AAGCAGGCTGAGGAAGAGGCAGCACGT	2 kinetoplast_DNA-associated_protein,_putative;
134	216.2	6357	27	0.012	80	14	AAGCACGCCGCCTGGCTGAGGAAGCAG	-
135	45.3	1196	27	0.002	82	9	GCAGGCTGAGGAGGAGGCAGCACGCAA	-
136	11.9	322	27	0.001	88	0	GGAGGTATGGGCAGTATGTACGGCATG	1 Present_in_the_outer_mitochondrial_membrane_proteome_22;
137	10.2	324	29	0.001	67	23	GCTGCTTCAGCAGCTTCTCTGCTTTTGCT	1 Mucin-associated_surface_protein_(MASP),_subgroup_S001;
40	55.3	1651	30	0.003	90.6667	1.66667	GGGACAGCGGCCAACACAGCCGGTGGTTTC	2 trans-sialidase,_Group_IV,_putative; 1 nucleoporin_(NUP54/57),_putative;
41	41.1	1350	30	0.003	68	13.3333	TGCTGCTGCTGCTGCTGCTTTTGCTTTTGT	2 Mucin-associated_surface_protein_(MASP),_subgroup_S001; 1 Mucin-associated_surface_protein_(MASP),_subgroup_S097;
63	73	2260	30	0.004	85	8.5	TCCTCAGCCTTCCGTCTGGCAGCTTCTTCT	-
64	265.1	8099	30	0.015	80	11	TGCCAGACGGAAGGCTGCAGAGGAAGAAGC	1 hypothetical_protein,_conserved;
138	51.2	1538	30	0.003	95	1	AGGAACTGGTGGCTCCAGCTGAGGATGTTC	-
139	36.9	1107	30	0.002	96	0	CAAGCGGAGGAAGAAGCGGCGAAGAGGCAT	-
140	32.6	976	30	0.002	93	0	CTGCACCTGCTGCACCGGAACCACCAAGGG	2 hypothetical_protein,_conserved;
141	13.5	406	30	0.001	68	13	GCAAAAGCAAAATCAGCAGCAGAAGCAGCA	1 Mucin-associated_surface_protein_(MASP),_subgroup_S001;
142	76.8	2280	30	0.004	94	1	GCAGAAGAAGCGCGTCGCCTGGCTGAGGAA	1 Tb-291_membrane_associated_protein,_putative;
144	17.8	556	31	0.001	68	17	CTGCTTCTGCTGCTGCTTCTGCTGCTGTTTT	1 Mucin-associated_surface_protein_(MASP),_subgroup_S097;
145	23.7	775	32	0.001	64	18	CAGAAAAGCAGCAACAGCAGCAGCAGCAGCAG	1 Mucin-associated_surface_protein_(MASP),_subgroup_S001;
65	33.4	1132	33	0.002	88	6	TTCTACTGTTCCTCAAGAAAAAAAAAATATTTC	-
146	23.4	772	33	0.001	88	2	ATTCCCCCTCCAGAAAAGCTTCCTTGGCGCTGC	1 hypothetical_protein,_conserved;
147	53.3	1817	33	0.003	91	4	TATTGCCTCTGCCACTGTCCTAAAAAAAAAAAA	-
42	141.5	4842	34	0.009	93.3333	2.66667	TAGGACAGTGGCAGAGGACAATATTTTTTTTTTG	-
25	213.3	7691	36	0.014	95.1667	0	ACGGGAGTCGAGGGCGTACTGTGGGCACTGCTGTCA	3 trans-sialidase,_Group_I,_putative; 1 surface_antigen_2_(CA-2),_putative; 1 trans-sialidase,_putative;
66	163.8	5815	36	0.011	92	4	GATGGTTTGTCACCTGCAGCGGCCTGTCCAAATGGT	1 surface_antigen_2_(CA-2),_putative;
148	67.1	2417	36	0.005	94	0	CATGCATCCTTCTGACTGCCTCTTCCTCGGCCACCT	2 hypothetical_protein,_conserved; 2 kinetoplast_DNA-associated_protein,_putative;
149	29.2	1037	36	0.002	78	6	GGCCTGTCTGTGGGTGGCTTGTATGCTCCAGCCGAT	-
30	112.4	6795	42	0.013	92.75	3.5	GACAATGAGAAGCTCGCAGAGGAACTTGCGCAGAGGGAGGCT	1 hypothetical_protein,_conserved;
151	39.9	1909	42	0.004	68	11	CACGCTCCTGCAGCTGTCGCTTCAGCGCAGCCAGTGCGTCAT	1 Present_in_the_outer_mitochondrial_membrane_proteome_17;
152	36	1620	42	0.003	69	12	CGCAGCCAATGCATCATCACGCTGCTGTAGCTGGCGCTCCAG	-
153	16.6	697	42	0.001	94	3	GCCGTGGCGGAGAATGCCCAGCTGCAGAAGGAGAGGGATGAC	-
154	94.6	3966	42	0.007	89	1	TTCGGCAACCTTCGTGGCTTCAGCTGCCTTCTGCTTCTCCGC	2 R27-2_protein,_putative; 1 hypothetical_protein,_conserved;
155	90.2	3830	42	0.007	94	3	TTCTCCGCGGCCTTCTGCTCAAGCTCCTCCGCCAGCCTCTCA	1 Flagellar_attachment_zone_protein_1,_putative;
156	31.1	1305	42	0.002	92	2	TTTGGCTCTGCCACGACCACGTCGGCACCTGCTGCTGGTGGC	1 hypothetical_protein; 1 hypothetical_protein,_conserved;
31	61.8	2788	45	0.005	94.75	2	CCTCACTTCGTTCATGGGACGAACCCTCGCTCATGGAGCTGCCAC	-
67	85.8	3894	45	0.007	93	2.5	CATGGAGCTGTCGCCTCTGCTTCCTTCCTCAGACGCACCCGCAGG	2 trans-sialidase_(pseudogene),_putative;
159	13	623	48	0.001	97	0	CAACAGTCAACTGAATACCGAGGTCAACGAGGAAGCGCCGGTGAGAAG	1 hypothetical_protein,_conserved;
160	11.6	557	48	0.001	93	0	GCGATGCTGTCGACCTCCATGGCACGGCCATCCCCACAGCAGCAACAA	1 hypothetical_protein,_conserved;
161	11	530	48	0.001	98	0	TCTGCTGATTGCTGGGTCGGTTCTGAGGACTCTGCGCCTGCTGCGGCT	1 hypothetical_protein_(fragment);
45	102.1	5516	54	0.01	96	0	GAAAGGGACGGGCACACCAGCTCACACTGCGTCACCCTCACTAACGGAGACCGG	1 cellulosomal_scaffoldin_anchoring_protein,_putative;
167	15.3	877	57	0.002	96	1	GTGGTGATCGTCGTTGGTGCCACTGTTGTCGTGGTCGTGGTCGTAGTTGGCGACTTC	1 mucin_TcMUCI,_putative_(fragment);
71	58.5	3507	60	0.007	95	0	AGTCGAAGACGGTGCCCCAAACACGTTCTTGAAAGGAGACTCCGCGGGTGGCTTCGCAGC	2 hypothetical_protein,_conserved;
72	35	2094	60	0.004	95	0	CCTTGTCCCTGAACGGGCATGCCACCACGACCGCCAAACGATGGCTGACGCTGCATGCCT	2 hypothetical_protein;
169	14.8	885	60	0.002	89	4	CCATTCTCGGCTACAACACAGCCGTTGGGAGGCACGGGTGTGACCACGGCAACGACACAG	1 hypothetical_protein,_conserved;
170	10.6	637	60	0.001	97	0	TAGTCGCCCTGGTTGCCCTGATCACCGTAGTCACGTCTGCCGCCACCACGTTGACCGCCA	1 mitochondrial_oligo_U_binding_protein_TBRGG1,_putative;
172	15.7	986	63	0.002	96	0	ACGGTCCGGAAGGGAGGGAAGGGAGCGAGGCTACCCCGAAGAGAAAGAGGACTCAAGGAGGGA	1 cytoskeleton_associated_protein,_putative;
174	13.5	932	69	0.002	98	0	AGGGTTTCAGAGGTGCGGGTCCCTACGGAGGCATGGGCGGTAATGGTGCGGTACCCATGGGCGGAATGG	-
175	15.5	1068	69	0.002	94	0	CATCTCGCCGAGGCTCCAGTCGTGTGATGCTGTGCTTCCTGCGCTCTATGCTGCTGAATATCGTGATGC	1 hypothetical_protein,_conserved_(pseudogene);
187	13	939	72	0.002	97	0	GAGCCTCCCGTTGCAGTCAAGCAGCGTGGGCGACCGAGAAGGACGACGCTGACGGTGCCCGATGCATCCGAC	1 hypothetical_protein,_conserved;
189	15.7	1271	81	0.002	98	0	ACAGTGAGGGAATTGGAGGATTTGGCCGTGCAAACGGATGCACTGCGTCCCCATGGCCCTCCCAGGGAGCGGACGACACAA	-
190	18.3	1481	81	0.003	99	0	CTCCTCCACGGCACTGATCATGCCCCTCCCGTTGCGCACGGTGCTGGTGCCTTCCGTGCCACGCAGTAGCACCTTCGCCTT	1 hypothetical_protein,_conserved_(pseudogene);
192	127.2	10673	84	0.02	99	0	GAGGAGCTTGCCGAAAACCTGCGGGCCACGGAGGACGCGAAGGCCGAGGTGGAGAGGAACCTCGAGTCCGTGACCGCTGAGCGC	-
198	46.9	4216	90	0.008	99	0	ACTCAGCTCCCTCTCCGTGTCCGCAGGGACAATGTCCTCCGTGCTGTGCAGCGGCGGCGCGGCCTCCCTCTCAGCATCCTCCGCAGGCTC	-
79	42.4	4130	96	0.008	76	15	CAGCGCGAGCACCGCCTGGGTCTGGATCACGACGAGGCGCAGCCGTTGGAGGCCGCCCTGCTTGAGGACGAGGCGCCGCATGCGGTTGTTGAGCGA	-
81	12	1221	102	0.002	98	0	GCCGTTCCAGACAGCTCCTCCGACGATGATGATGCGCCCATGCGGAAGCCAGCACAAAAGGCCAAGGCGTCACCCGCAATGAGGCCAGCACCGAGGAAGGCC	1 hypothetical_protein,_conserved;
16	209.9	30252	105	0.057	88.1111	4.77778	CTCACCGCGCAGCTCCTCGTTCTCCGCACGAAGCTCCTCCAGCTGCCGCTGCAGATCCTCCGCCTGCTCACTCACCTCCTGCAGTGCACGGGTCTTATCCTCGTG	4 hypothetical_protein,_conserved_(pseudogene); 2 hypothetical_protein,_conserved;
33	70	10719	114	0.02	97.6667	1	CGCGCCTTGCCGCAGGAAGAGGAAGAGGATGTGGGGCCGCGCCACGTTGATCCCGACCACTTCCGCTCGACGACTCAGGACGCGTACAGGCCCGTTGATCCCTCGGCGTACAAG	2 microtubule-associated_protein,_putative_(fragment);
84	46	5243	114	0.01	99	0	GGAGGCCGCAGCATGGAGTCGTTGCCCCAGAGTGTTACTGTGGTTCCTCGTAGTGAACGTCCCATGAGCAGGAAGTCGTTTGATGTCTCATTGGTGCACGAGAACGAGATGGAG	2 hypothetical_protein,_conserved; 2 protamine_P1,_putative;
34	86.1	10051	117	0.019	97	0.333333	AGCTGCGGGAGCACCTTGCCGCCACGAGCGATGATCTGGGTAGGCAGCTGCGTGCTGTGGAGCAGGCGAAGACGGAGGTGGAGCAGAGCCTGGAGGCAGTGACGACGGAGCGCGATG	3 kinesin-like_protein,_putative; 1 hypothetical_protein,_conserved;
35	68	12140	117	0.023	91.6667	4	CGTGCTGCTGCTGCTGAGGATGCCGCTCGCCGTCGCTGTGCCGCTGCAAGGGAGAAGGAGGAGGCTGCGAAGCGCCTGGAGGCGGAGCTGGAGGAACGCACGAACGACCTGCAGGAG	1 hypothetical_protein;
53	61.3	7156	117	0.013	97	1	GACGACGGAGGCGAGGCCGCTTGACGTGACTGTCGGTTCTGCGCTGCTCAGTGACTCGGCGGCAGTAACTGCCCCCGCGGACAGGGATGCGACTGCGCTCATGGCAACGGACGAGTT	-
85	16.4	2121	129	0.004	98	0	GGCCTCGTCTCTCTCCCGTGCGGCGTCGCGCTGCATGGCCTCCGTGGCACCAACGGCTCGCTCCTGCTCCTGCCGAGCTTCCTCCAGCTCCCGCTCCAGCCGCTGCACCTCCTGCGTCAGTGTGGCCAC	1 hypothetical_protein,_conserved;
9	421.1	80046	189	0.15	97.0588	0.823529	TGTCTTAGAAAAATTCACCTTTTTTCCAAAAATTTCTCTCAAAAGTGCCACGACTCTTCGCTTCTTTATCACCAAAATAATATCGATTTCCGCTCCACAGTAACAGTATCTTCCTCCTTTTTCCACGCTCTATTAAATGCAGCAATAAAAGTATTGAGCTGCGCAATAAGTAGAAACCTGGTCAAAGAT	-
1	12244.4	2483120	195	4.661	95.1121	2.08072	GGAGGAATTTCGCGAGCTCTTGCCCACAATGGTGCTGCACTCGGCGGATCGTTTTCGAGCGGCTGCTGCACCACACGTTGTGGTCTATGTTTTTGTTTCGAATTATGAATGGCGGGAGTCAGAGGCACTCTCTTTCAATGTATGTTTGCGTGTTCACACACTGGACACCAAACAACCCTGAACTATCCGCTGCTT	Satellite
23	229.2	50875	195	0.095	96.6667	1	GCACGAGCGAGCAGTGGAGGCGCTAGCCGCGGAGGAGGACGCCGCTCGCGGTCAGCTGGTCGGCGAGGAGCGCGAGGACATGTGTGGATTGCACCGCGATGCCGTGGATTCCGAGGAGAGAGCGGTGCGCCGCTGCCTGGAGCGCGGCGAGGCTGCAGCTGTGGACGAGCTCGGAGAGGAGTACAGGAGCGCGAC	1 hypothetical_protein;
113	53.4	10909	204	0.02	95	3	CATTCATGCTCTCCTCAAGCGCAGCGATCTCCTTCGCGTTCCTGCGCGGGTCCTTCTCGAGCAGTTGCCTGCGCTCCTGCTCCATCGCAACAAAGTCGCTGTCGTCGTCGAGCGGCAGCTCTCGCAGCGGCACGCCCTCCGGCTTCTGGTCAAGGAACGCGCGGTCGGCAAGCTTCTTCTCGCGTGCCAGCTCCTGTGCGCGGG	9 calpain_cysteine_peptidase,_putative;
59	45.2	10024	222	0.019	99	0	CTCGGCGGTGACAGTGTAGAGCGGGGGCGCCGCATTCCGCGTGCTGGACGGTGTGGGTCTCGTGGAGCTCGCCGCCGACTGCAGTCCTGCAATTTGGGCTCGACGCGACTCTGCCTGCCGGCGGAAGGACTCCAGTCCTTCCTCCGCCCCACGCAATTTCTGCCGCGCGTCGTCGCGCTCCGCCTCCGCCTTCGCCTTGGCTGCCGCAACTGCCTCGTACTC	2 hook_complex_protein,_conserved;
60	53.3	12118	228	0.023	93	2.5	CGCCGCGCAGGCGCAGCACAAGGTGCAGCGTGGACTCCTTCTGGATGTTGTAGTCTGCGAGCGTGCGGCCGTCCTCCAGCTGCTTGCCAGCGAAGATCAGGCGCTGCTGGTCCGGCGGAATGCCCTCCTTGTCCTGGATCTTCGCCTTCACGTTCTCAATGGTGTCGCTGGATTCCACCTCGAGCGCGATCGTCTTGCCCGTCAGTGTCTTCACGAAGATCTGCATGC	6 polyubiquitin_(pseudogene),_putative;
126	14.1	3343	231	0.006	86	10	CTAACCCTAACCCTAACCCTAACCTCTCATTTCGCATATTCCGCTCCATCAACAAATGACGTGTCGCAACGCCGTCGTGATGCTGGTCAAAAAAAGACGCACGCATCCCTAAATTATCACAGAAGTATTAGCGTGGAAGACAGCTGTGGAATGTTGGGTGCGCATTTAGTGTTGCAGCGACCCTAACCCTAAACCCTAACCCTAACCCTAACCCTAACCCTAACCCTAACC	-
143	21.5	6834	318	0.013	99	0	TGGCGCCTTCCTCCTTTCCTGTCCGCACCTTCTCGGCGAGCGCCTTCTTCTCGCCCTCCTCGGCGCTGCGGGCCTCGGCCAGCAGCCTCTCGGTCTCGGCCTGCAGCTCCTCCTTCTTCTTTCTCCTCTCCTCGGCCTGCTTCCGCTGCAGTTCCTCCTTGCGCGCCTTCGACTCCTCACGCTGCTGCTTGGCAAGCTCGACGCGCCGGCGCTCCTCCGCCTCGCGCGCCTCCTGCTGGGCCTTCAGTTCCTGCTCCAGCTGCCGCTTCGCCTCCTCGGCCTCCTTCGCCCTCCGCTCACGCTCCTGTTCCTGCCACC	-
157	15	6559	438	0.012	99	0	CTTCTTCCAAACCCTTTTCCTCCCGTACAGTCTTCTCCATCCTCGCATAAGCACCTGATGCCTGTATTTCATTCAATACTCCCGCATCGCGGATATGACTCGTGGGATTAATAAAAAAATCCCTCAGTAAGACATTCCGATTGGCGCGCAAAATGCCTCTGCCGTCAAGTTCCAGCGTAAGAAAATCATTCAGCTTTATGTCCATGACGCGAACACTTCCTTTAAACAACAAATCTTCGATCTTAGCAGATAAGTTAAATATTATTTGTTGCTGTTCCCGCCTTGCCCTTTCTTCCGCCTCACGCCGTTCTTCTGTCAGTACCTGAGTGAGAACTCCGTTTAGTTTTCCCCTTGGAAAAGGAGTGACCGTATCCTTTCCTTCATAGTCCCTCCATTCCT…	1 retrotransposon_hot_spot_(RHS)_protein,_putative;
158	13.9	6244	450	0.012	99	0	CAGACCGCACATGACGTGGATTCGTCTGATGGGCTCACCTTGCGGGAGCAACTGGCGGCGGCGCATGCAGCGATTGACCAGCTGTCCGCTGAGCGCAGCGCACAAGCAGAACGTGTGGCGGAGCTGACGGCAGCCGTTGCCCGTCTGGAGAGCAGCGCGGATGTCCCTGAGCGTGTGGTGGAGGCGCTTAGCGCGGAGCTGCGTGAGACACAGGACCGTCTCCGCCAGGCCGAGGAAGAGGCCAGCCAGCTTGCTGAGAGAATTGGCAGCTCGGAGGGACTTTGTGAGTCCGCTGTTGCGACCCGGTCCGCCGAAACCTCGCTTGCAGTACGGCTGTCGTCTGCGCTGAAGGCACTGGAGCAGCTTGCTGAGGAGCGTGAGACCTTGGCTCGGGGCTCC…	1 NUP-1_protein_(pseudogene),_putative;
68	75	36083	483	0.068	98	0.5	AATTAAGGCAGCCTTATCTCATAAATCTATTCTCCTCACTGACTCCAAAACGCATGGAAAATGAAGCTCCGCAGTCCCTTTTCCGGATTTTGCCGCGAAGCCTCCGGACGCGTCGCTTCCCCACATGTGGCGCGGGAACTGCGTCAGCAATTTTTCTTTTTTGCTGCGGCGCCCGCGCGCTCGAAAAGCCCACCCACCGCCCGCCCCGGCTCGGTGAAAAAGCGACTGGCGGCGCGCGGTGGCGGAAGGAAGAAAAAAAGTGGGAAGGGTACGGCACCCCGGGTTCCAGCGCCATCACTGATCGCCGTACTAACGAGGCCTGTGGCCGCTTAACTTCACAAATCGGACGGGATGTGGTGCACTCGGCCAAGTATGGTCGTACCCGGCGACGCGCCACGC…	75 5S_ribosomal_RNA_(M5)
165	49.9	25428	510	0.048	99	0	GCGCTACCGCGCGCTTGTGGGCGACGACGATGCGGGTGACCGCTGTGCGGACCGCGAGGACCCTTCGACGCGCGCGCAGTGCCTGCACGGTATCGAGTCTGCGCTGGCCGCCCTTGGCGTGGAGGAGAGTGAGGAGCCAGCGGCAGCGGCCATCATGAGAGCGGCCGAGGAGGCGAGAGCACGTGAAGAGGAACTGCACGACAGACTGGACGAGAGCGCAGCGCGCGGACGGGCGCTGGAGTCGAAGCTGAGCGAGCTGACGCGGGTCGCGGACAGCCTGCAGCGTGCGCTGGACGGCAGCGTGCTTGCCGTTGAGGACGAGGAGGACGCGAGCGCCGCTGGGGACCGCGCGGTGGAGGCGCTGAAACGCCTGTGCGAGGACTCGGTCACCGTCTCGGC…	4 hypothetical_protein,_conserved;
166	16	8632	539	0.016	99	0	CAGCGCCGCGGACACGCAGGCTCGCCGGCTCGACAAGAGATTCCCTTCTTTGCTCGTTCATCACGCGGGGCAACAAACCGCGGCAGAAGCGGCGGCGCGCCGTCAGGGCAAAAAGCGTCCTCACAGGCCAGCTCGGACTCATTACATCAGTTGTTGCTTGACGCATCACCGGCGCACCGCCACGCCCACAGCGGACGGGGGAAGTGGAACCAGAAACAAAAGGGTCACGCACTCAAGGGTCAGTGAGGAAGCAAAATGGATCCGTTCGTCATTGGCTGCGCTCCGGCAATTCGTTCGTCCTTGCTCTCATCACTCCACGCGTGCGGGGAGAGGGAAATGGAAGGGAGGGAGCGGAGAGGGGGAGCGCGGGGAACGGCCCTCAGCCTTGGCATTAGGTTC…	16 C/D_small_nucleolar_RNA_(snoRNA),_TB8C1C1 16 C/D_small_nucleolar_RNA_(snoRNA),_TB8C1C2 16 C/D_small_nucleolar_RNA_(snoRNA),_TB8C1C4 15 C/D_small_nucleolar_RNA_(snoRNA),_TB8C1C3 9 C/D_small_nucleolar_RNA_(snoRNA),_TB8C1C3,_5'_partial
10	289.1	173279	595	0.325	95.6	2.4	GCGTTAGTTGAAAAGGTTCCGTCCCCGGACCGCTTTCAAATTGGATGAGGGGTTTTTTTGCGATACCGGGCCCGTGTACAAAACTCCCCCTCTCCCAGGCCACACTGGGTGTCCCCGGGCCGGGAAGTCACCCCCGATCAGCGCCACAGAAAGTGTCGGGGGGGCGGAACACACGCGACTAATGCGTGCGGAGCGGTGTGTACACGCGGTTCAGTGCGAGAAGCCAAAAGACGGGAAAAAAGCAAAAAAACACCAAAAAACGCAGGCAACGCCGTAAAACACGCGGTGGAGTGCGAGAACACAAAGCAGCGAGACGGACAAGACAGGACACCGTGCTTGCGCAGACAAGGGCAGCGACGACACAAACATGAAGGAGCCGGGGGTGGGTGGGGCACACAT…	262 spliced_leader_mini-exon_transcript
171	37.1	23416	638	0.044	99	0	AGCAGCCCCAAGTGTCTTGCTCCCTTCCTATCACCGTTGCTAATCTATCTATAGTTGCGGGGGCATGGCGTTGCCGCCAGTCCACCCGCCGCGACTGATGCCTCTAACATGTGGGTCCTCACGCGTAGCCGTACAGGATCTTGCCGCGCTTGCGCAGCGCGTTCACGACGTCCACGGCCGTGACGGTCTTCTTGCGGGAGTACTCCGTGTACGCCGTGGCGTCGCGCACGACGCCCTCCACGAACGACTTGATCACGCCACGCACCTCGTCGTAGATGATGCCGGAGATGCGCTTCACGCCGCCACGGCGCGCCAGGCGGCGGATGGACCCGCGGGTGATTCCACGGACGTTCTCGCGCAGGATCTTCTTCTGGCGCTTCTGCGTCCCCTTCGCCTCGC…	34 histone_H4,_putative;
173	49.2	32788	666	0.062	99	0	CCGGAGGCCTCACCCAACGCCGCCGTCATGGCTTCGGATTCATCCTCCTCCACCAATTGGTGTGCGGCCTCCTCCTCCGACTCCAGCCCCTCCTTTGTCAGGGGTGGCTCATCGAGCGGTGCGCGGGGCGAATCATTCGCACGCTGCAGTTGCTCGGTTTCTTGCGGCTCGGGCAACACAAATGGTTGTCGCTGGTACTCTGTTTTCACCGCATTTATGATGCCGCGTGCCTTCTGCTTTACGGCATCCTCATGTTTCCTCGCCACAGCAATCGCATTTTCGGCTGCACGCAGTTTCTGCATCAGCGCCTCTTCCCTTGCCCTAGTGGCTTCACAAGCCTCCCTCAGGCGCTTCTCAGAGCGGCGCAAATCCTCAACCTGCCTCTGCGACTGCCTGGTT…	3 antigenic_protein,_putative;
73	34.4	33061	673	0.062	98.5	0.5	TGCGTTCTTAAATTCCTTTCGTGCACTCTCAGCAGGATCTTCACCAAACACAAAGACAACACACAGGGAAGGGGCAGGAGGAGCAGTGAGCGGACAGCACGCGGCACGAGAAATCGCACCAAAACAACACGGTGAGAAGAATGGGCACAAAGGACAGACCACCACAAACACGCCCTTCAGGTTCTCTATAGTGCTTTTCCACAGCACCGTCGCGAATGCACACACGGAAGAAGGGCTGCTGCAGCCCCCAGCACTGGGGATGAGAAACAAAAACAAACAAAAATAAAAACGAAACAAGAGTTCTAGTAATGGAAAAACGGGCATGACGTCGTCTCCACCGGTGACAAGTTCATATCGTTATCTACCAGGTGCGCCAGCGACACGGATCGCGAGAACGCA…	-
186	14.2	10441	719	0.02	99	0	TAAACCAACAGACGCGGTGCACGAAACTGGAGAGCAAGAGATGTCCACGACTCCGCCTCGGTGTATATATATATTATACGCACATGGCTGCAGCTTTGGGATTTCTGGAGACGGATCTGGATATGATGATTGACGTAACATCACAGACTTTGACGAGCCCGTGAGCAAGAAACACTGTCGCCCCAGTCTGACCGCGACCCCGACGCCTCCTCCCTCCCTGCCCTGGCGCATGTGCATGGCGATGTGATCGACAACCAGGCCGATGTAAAGCCGTCGCAGATGGACGTTGACACAGCAATGAAAACAGCGTTATTTCACGCCCCGTCTGATCGTCGCACCGACCCTCCCTCTCTTTCACCCTCTCCCCTTTGCCTTCATTACGCGATCCTGTCACCTCGG…	14 C/D_small_nucleolar_RNA_(snoRNA),_TB11C2C1 14 C/D_small_nucleolar_RNA_(snoRNA),_TB11C2C2 14 H/ACA_snoRNA,_TC11C4H1
48	52.6	50675	762	0.095	99	0	TTTTGTTTTTCGCAGACAAGGATGGCAACCCCGAAGCAGGCAGCGAAGAAGGCGTCCAAGAAGCGCAGCGGCGGCCGCTCCGCGAAGGCCGGTCTGATCTTCCCCGTGGGCCGTGTGGGCTCGCTGCTGCGCCGCGGCCAGTATGCCCGCCGCATCGGCGCGTCGGGCGCTGTGTACATGGCGGCGGTGCTGGAGTACCTGACAGCCGAGCTGCTGGAGCTGTCCGTGAAGGCGGCGAGCCAGCAGGCAAAGAAGCCGAAGCGCCTGACACCCCGCACGGTGACGCTTGCCGTGCGCCACGACGACGACCTCGGCACGCTCCTGAAGGATGTGACGCTGTCGCGTGGTGGTGTGATGCCGAGCCTGAACAAGGCGCTGGCGAAGAAGCACAAGAGCAGC…	24 SIRE 1 histone_H2A,_putative_(fragment);
76	63	50119	787	0.094	98.5	0	GGAATCACCCGCATGCGGGCGTGCACACGGCAAACACCGCAGCCCATGCGCATCCACACAGCTCACACTCTGGGTCTTGCATATGGGTATTTACTGGGTTATTATTATTTGTCTCGATCGTTCGTTTTTTTTTTTTTGTTTCACTCTTTGGTTTGTCTTTTTGTTTATGTTTTTTGGTATATATTTTATTTTATTTTTTGGCTGTTATTGTTCTTATGTGAATACGAATTGTTTCTTTGGGCGTGCTGTTGGCGGAGGGATCCTTACAGCAGCCACCCTGTGGGGTACAAAGGCGCTTGTGCACCGGTACCCTTGGCGGTTTTGAGCAGTGTTGCTTCTTTTCCCTGTGTGTGCTTGCGTCTTGTTGTGTTGTGCTCGCTCTGTGACGGGATCCTGTGT…	-
191	10.3	8680	840	0.016	99	0	ATGCGGTCGCCCCGACCAGCCGCCGCGACGGGCGATGACTCCGAGGTAAGAGCCGTCTTATTCCCGACACGGATGAAACACCACAGCTTGGAGGGCGTGCGGCGCAACGCTGCCGTCTCTCACAGTCTGACGTCGCGGTGCGGTCTCTTTCGGTGTGTTGCGTGGCGGGGTTGCGCGAGGGAATGCCTGGTCAAGGGATAGAGGGCGCCGCGACTGCCATTCGTTGTTTCCCTCTCTCTTTCCTTTCCTCGCTCTCTCTTTCTTCATTTGCTTTATGCCATATATGTGTGTGTGTGAGGGAACTGCCCGCTCAAGCATCCCCCTTTCTCTCTCTCTCTCTCTTTCTTCTGCTGCGCTAACTGGGCGGGGGGAGCATGATGCCGAACCGTGTGCCTCTGA…	10 C/D_small_nucleolar_RNA_(snoRNA),_TB11C1C2
197	14.3	12986	909	0.024	99	0	GCTGATGAGGCGGTTTGAGGGCGACGACTGGGACCTCGTGGTTGACAACAACCGCAGGAAGCTTGAGGACGCGTTCAGCAGGGAGACGGCCGCCGCACTGGGCGTGTCGCCGAGGCAGGTTGTGCTTCTGGACTGCAGGGTTGGCAGCCTTCTCATGGTATTCAAGGTGCTTGGATGCGCCATGAGCGACGCAGAGATCACGGAACGGACCGAGGCGCACCCGTACGACGAGGTGTACGCACTGTACAGGCCACGCATACGCTCCTTTGAATGCGTCGACGCAGCAGTGCCCCGCGGCTTCAGGGCCGACGCGGATGAAGTATGGACGAGGAGCCGCGTGGAGTTTGAGGGCGAGGACTGGGACTACGTGCTGGCGATGAGGGAGGCGGATCTGCTGCG…	1 microtubule-associated_protein,_putative,_(fragment);
199	56	52460	945	0.098	99	0	CTCTCCGGCACGTTGTCCGGGTCGCCGTCGGCGTCCAGTTTGACTGCAGAAGCCCACGCAGCAAACTCGTCGAACGTCACGGACCCAGTGCCGTTCTTATCGAGCTCCTTGAACAGCGCCGCGGGATCCTCGACCTTGGCGCCCCACGCCTCAAGCTTGGGCACGGCGCGCTTGAACTCCTCCTCGTCGACCAGCATGTTGCCGGAGGCGTCAATCTCGTCGAACATCACCGTCAGCTCGAAGAAGTCGTAGATGTAGCACAGCATCAGACGGAACTCCAGAAATTCAACAAAGTCCTCGGAGCCCTTGTTCTCCAGCTTGCTGCCCAGGGCCCTCGCCTTGTCGAATGCACGCTTCGTGATGTCGCGCACTCGCGGCGTGAACTCGTCCAACTTCAGC…	48 flagellar_calcium-binding_24_kDa_protein;
51	74.7	76055	1020	0.143	99	0	TTTTTTTTTTGTTGTTTATTATTTTCAGCATCTCGCGCGCGAAAAGCCACGCGGCGTGCGTGGGCCGGCTCGGTGCTTCTGATGTTGTCGCCGGTTGCTGACGCCCCCGCCGTGTAGTGCCTGGGAGTTGCACACAGCGCCATAGATTGGCCTTTTTTTTTTTTCTTTACACACCGCTATTTTTATTTGTTGTTTGTGTGTGTCTCCGTGGGCCGTGCTGAGATGTGCTCTAATTGACGCGTTCACATACGGTGCACATGCGCACTGCGTATGCACGGCGATGCGCGCGTGTCCCTGTCGCGACCTGCTCTCGCCGTTCCCATTCTGTTGTTTCTGTGTTCTTTTTGTTGTGGTGTCTTGCGGCACAAATAAGGAAGCCTGCGTTGAAACATCAACAAG…	71 histone_H3,_putative;
28	74.1	99691	1321	0.187	97.5	1.5	TTCATCGGGTTGGGTTTGTTTGTTGTGGGCACTGACTGTGTGTGTGTGTGTCCTGGTGCCCCTGCGGCGTGGCGTGGCTGCTCCGTCGCGTCTCGTTCCCACTCCCCCGCTGTCTCTGTTCTTTTGTGTGTATGCCTTGCACCTGCCCGTGTCTCTTCCTCCCATGCTGCGTGCTCTCGTTGTGCCCGCCCGGTGCCGGCCCGACAGGAGAGTTTACACCGCGAGCAACAAGCGAAGTCCACAAAGGCCCAAGTGACAATGATGCTGCGCCGCGTCCTCTGCGTGCTTTTCTTTGCCCTCTGCTGTGCGTGCGTGTGCGCCACGGCTCAGGAGGAGGGGCAGTACGATGCTGCTGTGTTTAAGGCTGCTGGGGGCGACCCGAAGAAGAATACGACTACC…	74 SIRE 46 mucin_TcSMUGL,_putative;
92	11	15060	1368	0.028	99	0	ACACGCAAACTGTAAGCATCCGAGAAAGCAGTAGAAAAGCGGGGCTTGCAGAAAACGCTGGAGGGGAAAGTCCCGTAAAAGCGGGCGCACGGATGTTTAAACGTGACGCCACAGCCACTTCTCCGCCAAGGGGCTCACAGCCCGGTGCGTCTCAGATGTAAAACAAAATGCAGAACAGGCCACAGTCAACCCGCAAGCACGTGGTGCGTGCAAAACGCCAAAGTGGCGGGAGCCTCATGTGACGATAACAAAAAAAAAGTATACGCAAAATCAGGAACGCATGCGCCGCTCCGTGCCGAATAGTGAACGTTGTGTCACGCGGTCAAGTAGCAATCAAAAAGACCAGCCCACTGATCCTCCTCCGTGTGCAGCGCGCCAGCGTCACTCAACTCGTTGAGG…	11 hypothetical_protein,_conserved;
20	109.2	161301	1448	0.303	98	1	ACCGCCCTACCATTTTTTATTTCTTGCGGCGGCCAACCCCGGCAGTAAGGACAAAAAAAAGAATCGCGTTTTCTTTAATGTTTTTCCTGTTTGGGGGCGGGGATCTTTGTTTTCTATGATTGCCTCTTTTTTTTTGTCTGTTCCAGGTTGGTTTTGAGGACGCTTGATGTGCCTGCTGGGTGATCGCCGGCTTTTTTATTGGTGATTGCGTATTTTTGGCTTACCGGTGTGCCGCTCAGCGCCATTTTGTTTTACTTCTTTTCTGCTTATTGGGGCGTGTTGTTATTCGTCACGCGTCAGCACACACCGAGCAACATGTCAAAAAAAAAAAATGCAGGTTTTTTCCCCCTCGCGAGGGCCTCGGCAGCCACAATCCTGTGCGTGCGTGCATTCTCAGCG…	108 TcTREZO
95	25.6	38411	1504	0.072	99	0	GTGCGGGGTGTTGCCCCTCTCCCTGCCCCCGCCAAAAAAATGGGCGCTGCTTTTTTTTCTCCTCTTTTTTTGCCGGCAAGGTAGGAGTGAACGTCACACAAACACCTCACGCAACACACGATGAGCTTAGAGCTTCGAGTGGGTAACCGCTTCCGCCTCGGCCAGAAGATTGGGGCGGGGTCGTTCGGCGAGATCTTCCGCGGCACAAACATACAGACGGGCGAGACCGTGGCCATCAAGCTGGAGCAGGCGAAGACGCGCCATCCACAGCTTGCCTTTGAGGCCCGATTCTACCGCATTCTCAACGCAGGCGGCGGGGTCGTGGGCATCCCCAACATTCTTTTTTATGGCGTGGAGGGCGAGTTCAACGTGATGGTGATGGACCTGCTGGGACCCTCG…	25 casein_kinase,_putative; 2 casein_kinase,_delta_isoform,_putative;
96	12.1	18880	1538	0.035	81	11	GCACACTTCGCGGGACTCAGCATCCCCATGCACCCCACTCCCTCCGTGTCGCCGCGGGTACCTCGTGTGCACGGCTGCGGACGATGAGCACCCAAAACCGATCAATTAACAGCAACATCTGAGTACATGTCGTGACGCAAATCGTGTTGCTGACGCAGAGTGCCGTTCCATGGCGACACGCGAGCGTTTGTTTGTGCGTGTGTGTGCGTGTGTGTGTGTGGGTGGGTGGGGGAATGAAAGGGCTGTTTATTTATTACTTTCAGCTTGTCAGTCTGGGATTGGAAGGACCACATTGGAGTTGTGTCCTGGACCCGCTGCGTTGTCCTTGCTGCACACTCACGTGGTCCGAGAGTGGATTTGCCTGTGCTGCTGGAATGCCTCGGCCGTGTTGTCTGCTTC…	13 C/D_small_nucleolar_RNA_(snoRNA),_TB9C2C6 9 C/D_small_nucleolar_RNA_(snoRNA),_TB9C2C1 9 C/D_small_nucleolar_RNA_(snoRNA),_TB9C2C2 9 C/D_small_nucleolar_RNA_(snoRNA),_TB9C2C5 9 C/D_small_nucleolar_RNA_(snoRNA),_TB9C2C7 8 C/D_small_nucleolar_RNA_(snoRNA),_TB9C2C3 8 C/D_small_nucleolar_RNA_(snoRNA),_TB9C2C4 8 H/ACA_snoRNA,_TC9C2H1 8 H/ACA_snoRNA,_TC9C2H2 3 prostaglandin_F2alpha_synthase;
100	16.9	29414	1616	0.055	99	0	ACAATTACGTTCATATCACTTCTTGGAGGCCTTTGCGGCGGCCTTGGTGACCTTGCCGGCACCGCCCTCCTTCTTCGTCACCGCCTTGATGATGCCGACGGCGACCGTCTGGCGCATGTCACGCACGGCAAAGCGGCCAAGAGGAGCGTAGTCGTTGAACACCTCCACGCACATGGGCTTCTGCGGCACCATGCGCACCATGGCGGCGTCACCGGACTTGATCGACTTGGGGTTCTTCTCAAGCTCCTTGCCGGAGCGGCGGTCGATCTTGGACTCGATCTCGGCGAACTTGCACGCGATGTGGCAGGTGTGGCAGTCAAGCACCGGCGCATAGCCGTTGCCGATCTGGCCGGGGTGGTTCAGGATGATCACCTGCGCCGTGAAGTCGGCCGCCTCCTT…	17 elongation_factor_1-alpha,_putative;
101	15.9	25889	1625	0.049	99	0	CGCGGGCACGTCCCCTGCGTCCCTCTGCATCACCCTTCTCCCCCTTGCACCCTGCACTCCCTAGTTCGTTTACAAGATCTTAAGCAACTCACCCTGGCGATGGCGGCTCGGTCCATGGACCACACACAGTGGCTGGCGAAGCTTGTGGCCTTTGACACGACGAGCCGCAACTCGAACCTTGAGCTCATCCACTACTGCAAGGACTACCTGGAGGGGCTTGGTGTCAAGTGCACCCTGTTACACAACGCCGAGAGGAACAAGGCAAACCTGTGGGCGACGCTGCCGGGCGACGGCGGCGTGACGAAGGGCGGCATCATTCTCTCCGGCCACACGGACGTGGTCCCGGTGGACGGGCAGAAGTGGGACAGCGATCCGTTTACGCTGACGGAGCGGGATGGG…	16 glutamamyl_carboxypeptidase,_putative;
108	14.9	26665	1775	0.05	99	0	TGTTTCGTGTGGGGCCTTCATTCTTTCTGTTTTCTTTGCCTTTTTCTGATGCTTTGGCCCTCTCGCAGCTGGTTGGGCTCCTGTGCCGCAGCCTCCGCCCCGTCTGTGGCCCAGCTGTCGAACTCCTCTTATGGATTTGTGCTGGCATGCCTTTCATTTTTTTAAATTTTTGCTTTGGGTGCGGATAGCAAGACATAGGCACAAATGCACTGTTAGGACGCTGCGGCGGCACCGCTCCCCTCGACGATGCCGGTGCTGCGTGCGGCTGCTGTCTCCCTCCGCGGCCCTGGGGAGGGGGAGATGGGGGCCACGGAGAGACTGCACTGCGGTCTCCCCCCTCCCCTGCGTGTGCGTGGGGCGCGGCGTGGGTGCCCCGTCATGGGTGGCTGGGGGTCTGCT…	15 Trypomastigote,_Alanine,_Serine_and_Valine_rich_protein_(TASV),_subfamily_A;
109	18.6	34353	1847	0.064	99	0	GCGGTGGTCGGTGGCCCCGGACCCACACCCGAGCCAACCACCACGACAACCACAAGTGCCCCAGGACCGTCCCCATCGTACTTTGTGCAGATGTCCTGCACTGACGCTGCGTGCATTGTCGGGTGCGAGAACGTGACGTTACCGACCGGTCAGTGTCTCCTGACCACCAGCGGCGTCTCTGCCATTGTCACGTGCGGTGCTGAGACTCTCACAGAAGAAGTCTTCCTTACGAGTACGCACTGCAGCGGCCCATCGGTGAGGTCCTCTGTTCCTCTCAACAAATGCAACCGGCTGTTAAGAGGCTCCGTTGAGTTCTTCTGCGGCTCCAGCTCCAGTGGCCGACTGGCCGACGTGGACAGGCAGCGTCGCTATCAGCCATACCACAGCCGTCATCGCCGC…	20 cysteine_peptidase,_putative;
111	11.2	21583	1933	0.041	99	0	TCCTACCAGCAGAATGAGCGAAAACGAAACGTGCGATGCGCTCCTCTCCCAGTACGAGTTGCTGAGGGGGAAGTTGACCACGCAGCACTGCGATGACAACCACGACGGAGATAAGGATGAGCACAGCCATGGAGACTGTGGTGGCTCCAATGGACCGTACACGGTGGGGCTGCATGTGGTGGCCATCTTCGTCGTGCTTTTGTCGTCGTTTCTGGGGACGCTTATTCCACTTGCCGGGAAGCATGTGCCGTGTCTGCGGATGAACCCATTCTTGTTTGTTCTCGGCAAGTGCGCGGCGACTGGCGTGGTGCTGGCCGTGTCAACGATCCACATGATCCACCCCGCTGCTGAGTTGCTTGAGGAAGACTGCGTTCCGGACTCGTGGAAGGAGTCGTACGA…	11 cation_transporter,_putative;
56	31.9	62421	1957	0.117	98.5	0.5	AGCGTGCGCCCCTGGCGCGCCGGCCGCCCTCCTCCGGCCGCGCGGCGAGGTCCCGCCGCCCCCCCCGGCGGCGCGCGCCGCTGCCCGGCCGCCCGCGGCGTCGAAAGGTTCTGTGGCCGCCGGGCCGACCTGGCGGCGGCCTCGCGAGGCGTCGGCGAGGGGGGAGGAGAAGGCGTGGGAGAGAAGGCGAAACGCTGGAGGAGACGCGGCACGACCCGCAAGCCGGCAAAAGAAAAAACAACAACAAAAAACGGGAGGAAGGGGAGGGAGAAGAGAAGAAGCAGAAAAAGAACAACGGCACCGACGCTTCCCCCCGCTCCTCCGAAGCCACGCCGCAATCAGCCACCAACGCGCAAAGGAAAAAAGCAAGAATTCGCAATGCTAAAAAGACAAAACAAG…	30 sigma-adaptin_3,_putative;

## Sheet: Unique TR
TCC		Dm28c
Group	Period sequence	Group	Period sequence
31	GGCGGT	9	TCTTTGACCAGGTTTCTACTTATTGCGCAGCTCAATACTTTTATTGCTGCATTTAATAGAGCGTGGAAAAAGGAGGAAGATACTGTTACTGTGGAGCGGAAATCGATATTATTTTGGTGATAAAGAAGCGAAGAGTCGTGGCACTTTTGAGAGAAATTTTTGGAAAAAAGGTGAATTTTTCTAAGACAA
34	ACAGAAACTGTATCAATAATAGCGTTAGTTGAAAGGAGTTGTGTTCCACAACGGTTTTCAATTTTGATGAGGGGTCCTTCGCGGCACTTGGGACCGTGTACAAAAACCCCCCCCCCCCCTCCCAGGCCACACTGGGGAGGGGTCAGGGTCCGGGACGTCGGCCCCGGGATAGCGCCGTGGACGGCGTCAGGGGGCGGAAAAGACGCACATGGCGAGTGTGGAACAGCAAATGCAGCCGAGTGTGCGAGCAAGGCAAAAACACCGGAAAACACAGGAAGAAGCGCGGCATACGCGGAAAAAAGGCGAATAAAAGGAACGAGACGGAGAAAACACAAAACAAAACAAAGATGCAGGCAATAGCAGCCATGAAGCGAAAATGAGGGGGCCCGAAGGAGGTGG…	10	GACGGAACCTTTTCAACTAACGCTATTATTGATACAGTTTCTGTACTATATTGGTACGCGAAGCTTCCAAATCCGCGAGTCGCGGTTATGTTTGGTCAATTTCTTTTGGCCGGGGTCCACGGACCCTTTTTTTTTTTTTTTTTTTTTTTTTTTTTATATATATGGTGCCCTCCCATACATATATATATATATACACACACCTGCAGGCACACGTGTGTGTGTGTATGTGTGCCCCACCCACCCCCGGCTCCTTCATGTTTGTGTCGTCGCTGCCCTTGTCTGCGCAAGCACGGTGTCCTGTCTTGTCCGTCTCGCTGCTTTGTGTTCTCGCACTCCACCGCGTGTTTTACGGCGTTGCCTGCGTTTTTTGGTGTTTTTTTGCTTTTTTCCCGTCTTTTG…
41	TCATCCCGCATAAGGTGTGTTA	39	AGGACTTGTCGTCGCCGG
67	TCATGGAC	42	AAAAAAAAAATATTGTCCTCTGCCACTGTCCTAC
82	ATAATGAAATAATC	52	AGGGGAAGAG
94	GGCTCCGCTGGTTTGGGCTCTGCTGATTTC	65	CTTGAGGAACAGTAGAAGAAATATTTTTTTTTTC
99	AAAAAAATATATTGTCCTCTATTACTGTTCCACAAAAA	77	TATTTTT
100	CCTCTATTACTGTTCTGCAAAAAAAAAAGAAAATATTGT	80	ACACATGCC
115	CATGAATA	83	TGTCTGTCAG
119	ATAATGAAAATAATGACATAATCATAACATAATCATAACAATGAAATAATCAAAACAATGAATCATAACATAATGAACATAATGAAATAATGAAAATAATGAC	87	ACCTTATGCGGG
121	TATGCTTGTG	88	GCAGCAACAGCA
134	TGGTGGAGCTGG	90	TACACGTACACA
140	CAGCCACAGCCAG	102	TGTGTGTACATTGGTG
142	AATGAAATAATGAA	106	ACATGTATCCTTGTGT
144	AGAAGCGTCCATTGC	107	ACACATGTACACACAC
145	AGAAGCGTCCACTGC	114	CACCCACCTTCCCACATCTA
149	GATGATGAAGACGAC	124	AGCAACAGCAGCAGCAGAAAC
153	ATGGACTGATGGATTT	125	ATGTGTGTAGGTATACAGCTGC
154	ATGTATGCATGCCTAT	162	CTAC
156	TGTATATGGATGCATGTA	177	TGTAGC
160	TCGTCGCCGGGGGACTCG	178	GACAGA
161	GGAGGTCTTGTCGTCACC	181	CACACG
162	GGGATGATAACACCTTATG	183	ATGCAG
166	TATGCATGCCTATATATATG	193	TATGCTTG
167	AATAATGAAATAATGACATG	196	AGAGGCAC
190	CGTGAGGAAGAAGAAAGACAAAGG	202	GCAACAGTG
223	CTGG	206	TGTTGCCAT
224	ATAG
226	TAAT
228	ACAAC
234	CTTCTC
235	GCAGCC
236	GCCACA
237	TACGAC
239	ATAAAT
246	AGAAAAC
249	CACACAGT
256	AAATAATGA
257	TGTTGTAGT
259	TTTTTTGCT
260	GCTGGTCCC

## Sheet: Common TR
TCC				Dm28c
Group	Period length	Periods sum	Total length	Group	Period length	Periods sum	Total length
1	195	41061.8	8303881	1	195	12244.4	2483120
2	3	13535.3	40838	2	3	2672.7	8063
3	3	2494.3	7449	3	3	869.1	2601
4	4	1686.1	6780	6	4	434.2	1767
8	6	3820.3	23106	4	6	4229.7	25517
5	3	726.5	2593	5	3	626	3278
7	3	511	1559	7	3	331.4	991
6	3	559.4	1915	21	3	165	545
12	3	336	1056	8	3	397.9	1197
9	3	325.1	980	12	3	161.7	484
11	4	306.1	1209	17	4	119	470
10	1448	366.8	537545	20	1503	109.2	161301
15	6	268	1599	18	6	113.6	702
19	4	521.7	2079	14	4	1621.5	6740
26	4	140.8	564	11	4	239	987
14	5	294.6	1489	70	5	23.8	116
13	5	258.4	1261	168	5	17	80
18	36	214.5	7792	25	36	213.3	7691
27	105	196.4	27015	16	105	209.9	30252
22	12	279.1	3698	22	12	179.5	2507
20	5	158	793	27	5	56.6	280
44	4	77.4	25715	15	4	406.8	49901
21	6	170.1	1065	47	6	39.6	237
17	4	168.3	672	164	4	13.2	55
32	21	107.9	2461	24	21	140.5	3326
29	42	136.2	6091	30	42	112.4	6795
25	7	150.1	1143	188	7	10.1	72
54	195	209.7	40860	23	195	229.2	50875
136	12	10.2	120	19	12	110.9	1390
43	45	72.4	3249	31	45	61.8	2788
36	114	137.6	20337	33	114	70	10719
92	27	88	2345	26	27	115.4	4026
33	30	309.2	11614	64	30	265.1	8099
48	760	178.4	142419	48	760	52.6	50675
35	96	166.8	17660	79	96	42.4	4130
69	9	68.9	629	32	9	147.6	1340
40	228	132	36562	60	228	53.3	12118
45	60	102.9	6165	71	60	58.5	3507
46	60	50.1	4225	72	60	35	2094
37	114	92.3	12995	84	114	46	5243
73	117	84.2	9846	34	117	86.1	10051
78	12	29.6	336	37	12	68.6	843
80	12	26.6	296	38	12	35.7	428
139	1324	31.6	41967	28	1321	74.1	99691
38	1632	63.7	103355	101	1625	15.9	25889
42	318	71.9	29028	143	318	21.5	6834
106	54	55.1	2972	45	54	102.1	5516
108	5	27.2	135	46	5	173	857
47	6	49.9	299	179	6	10.7	66
64	787	93.4	73784	76	795	63	50119
70	1020	66.6	67526	51	1021	74.7	76055
125	117	22.1	2611	35	117	68	12140
75	117	120.2	14014	53	117	61.3	7156
132	12	12.8	159	36	12	72.9	948
52	1616	38.7	64525	100	1738	16.9	29414
53	1775	41.9	74273	108	1786	14.9	26665
88	1986	36.7	72699	56	1960	31.9	62421
58	27	206.3	6209	134	30	216.2	6357
98	36	127.8	4601	66	36	163.8	5815
59	42	305	12607	153	42	16.6	697
221	4	14	56	43	4	42.1	167
222	4	10	40	44	4	47	191
61	4	38.7	154	163	6	18.2	105
62	644	97.8	62801	171	631	37.1	23416
112	673	105.4	71907	73	667	34.4	33061
63	753	86.2	63362	186	736	14.2	10441
65	81	83.8	6781	190	81	18.3	1481
66	84	153.5	12865	192	84	127.2	10673
77	129	20.9	2698	85	129	16.4	2121
81	1372	35.2	48224	92	1368	11	15060
83	1504	40.8	61256	95	1502	25.6	38411
169	30	13.5	491	58	21	51.3	1621
181	222	14.1	3125	59	222	45.2	10024
93	27	23.8	644	136	27	11.9	322
95	30	96.9	2903	140	30	32.6	976
101	3	22.7	68	150	3	22.7	68
103	450	29.8	13386	158	450	13.9	6244
225	4	12	48	69	4	20.7	83
105	510	95.3	48531	165	510	49.9	25428
110	60	56	3362	169	60	14.8	885
244	7	14.1	100	78	7	26.6	188
116	909	29.6	26886	197	909	14.3	12986
133	12	146.4	1771	86	12	10.5	162
155	1847	14.6	26914	109	1847	18.6	34353
163	19	28.1	533	112	19	67.5	1268
164	204	48.4	9882	113	203	53.4	10909
174	21	12.2	257	119	21	13.2	278
187	27	34.5	907	130	24	85	2293
189	24	69.8	1675	132	24	72	1723
192	24	15.8	380	133	24	15.8	379
201	33	22.6	746	146	33	23.4	772
203	36	14.1	509	148	36	67.1	2417
204	36	31.6	1128	149	36	29.2	1037
210	42	124.7	5166	154	42	94.6	3966
211	42	17.6	747	155	42	90.2	3830
212	42	44.1	1872	156	42	31.1	1305
216	48	24	1151	159	48	13	623
218	48	12.7	605	160	48	11.6	557
229	60	11.6	697	170	60	10.6	637
230	63	18.5	1163	172	63	15.7	986
231	666	37.2	24744	173	666	49.2	32788
233	69	16.5	1141	174	69	13.5	932
238	6	21.3	128	184	6	23.8	144
241	72	17.7	1273	187	72	13	939
253	90	43.1	4467	198	90	46.9	4216
254	945	25	23570	199	937	56	52460
258	9	12.1	109	203	9	20.1	181
